# Supplementary material for: Regulators of Trypanosoma brucei Cell Cycle Progression and Differentiation Identified Using a Kinome-Wide RNAi Screen
Source: PLoS Pathog. 2014 Jan 16;10(1):e1003886. doi: 10.1371/journal.ppat.1003886 (PMC3894213; doi:10.1371/journal.ppat.1003886)
Supplement: Table S1 — Summary of the characteristics of the RNAi cell lines. Alsford RITseq RNAi screen [24] loss of fitness (LOF) phenotypes are highlighted orange (Day 3) or red (Day 6). Mackey [21], Merritt [23] and Nishino [22] screens LOF phenotypes are highlighted red. For the screen described in this study, Alamar blue ratios <0.9 are highlighted in brown. Asterisks indicate RNAi cell lines targeting ≥1 PK. Phosphorylation status of PKs is taken from [46]. (XLSX) [file ppat.1003886.s005.xlsx]

## Sheet: All
Family	Name	Gene ID	Alsford et al 2011 RIT-Seq Screen	Mackey et al 2001 Screen	Merritt & Stuart 2013 Screen		Clone 1		Clone 2		Phosphorylated?
						Nishino et al. 2013	Puromycin sensitivity	Alamar Blue Ratio	Puromycin sensitvity	Alamar Blue Ratio
ePKs
AGC		Tb927.3.2440	Day 6 BSF				Sensitive	0.69	Sensitive	0.617815	Y
AGC	PDK1	Tb927.9.4910	No LOF				Sensitive	0.804553	Sensitive	ND
AGC	ZFK	Tb927.11.9270	No LOF				Resistant	0.995577	Sensitive	0.988669	Y
AGC	RAC	Tb927.6.2250	No LOF				Resistant	1.00673	Resistant	0.993505
AGC	Putative PKB	Tb927.6.2450	Day 3 BSF				Sensitive	1.01044	Sensitive	0.97866
AGC		Tb927.4.4590	No LOF				Sensitive	1.04327	Sensitive	1.01185
AGC/NDR	PK50	Tb927.10.4940	No LOF				Sensitive	0.209571	Sensitive	0.861317	Y
AGC/NDR	PK53	Tb927.7.5770	No LOF				Sensitive	0.839875	Sensitive	0.995738	Y
AGC/PKA*	PKAC1	Tb927.9.11100	Day 6 BSF				Sensitive	0.528713	Sensitive	0.504859	Y
	PKAC2	Tb927.9.11030	Day 6 BSF
AGC/PKA	PKAC3	Tb927.10.13010	No LOF				Sensitive	1.00019	Sensitive	0.991075	Y
AGC/RSK		Tb927.3.2690	No LOF				Sensitive	0.973021	Sensitive	1.01407
CAMK		Tb927.7.6220	No LOF				Sensitive	0.767292	Sensitive	0.841062
CAMK	LDK	Tb927.11.8940	No LOF				Sensitive	0.814229	Sensitive	0.778191
CAMK		Tb927.7.2750	Day 6 BSF				Sensitive	0.830611	Sensitive	0.752669
CAMK		Tb927.9.1570	Day 6 BSF				Sensitive	0.975571	Resistant	0.953447
CAMK		Tb927.5.4430	Day 6 BSF				Sensitive	0.980524	Sensitive	0.996061
CAMK		Tb927.4.3770	No LOF				Sensitive	0.982535	Resistant	1.02959
CAMK		Tb927.10.14770	No LOF				Sensitive	1.03682	Resistant	1.10571
CAMK/CAMKL		Tb927.8.870	Day 6 BSF				Sensitive	0.865047	Sensitive	0.871833
CAMK/CAMKL		Tb927.2.1820	Day 6 BSF			No LOF	Sensitive	0.915315	Sensitive	1.07074	Y
CAMK/CAMKL		Tb927.10.3900	No LOF			No LOF	Resistant	0.966429	Sensitive	1.08836	Y
CAMK/CAMKL		Tb927.10.5310	No LOF				Sensitive	1.00576	Resistant	1.01339
CAMK/CAMKL		Tb927.10.13480	Day 6 BSF				Sensitive	1.04691	Sensitive	1.05824	Y
CAMK/CAMKL		Tb927.10.13490	Day 6 BSF				Sensitive	1.04691	Sensitive	1.05824
CAMK/CAMKL		Tb927.3.4560	No LOF				Sensitive	1.13368	Sensitive	1.14118	Y
CK1/CK1*	CK1.1	Tb927.5.790	Day 3 BSF				Sensitive	0.159826	Sensitive	0.158686	Y
	CK1.2	Tb927.5.800	Day 6 BSF
CK1/CK1	CK1	Tb927.3.1630	No LOF				Sensitive	0.865183	Sensitive	1.0222
CK1/CK1		Tb927.10.2390	Day 3 BSF				Sensitive	1.008	Resistant	0.975923
CK1/TTBK		Tb927.4.1700	No LOF				Sensitive	1.05853	Resistant	1.05112
CMGC		Tb927.11.5340	No LOF	No LOF				0.300385		0.373561
CMGC		Tb927.10.10870	No LOF	No LOF			Sensitive	1.01222	Sensitive	1.00915
CMGC/CDK	CRK1	Tb927.10.1070	Day 3 BSF	No LOF			Resistant	0.809482	Resistant	0.761349
CMGC/CDK	CRK2	Tb927.7.7360	No LOF	No LOF			Resistant	0.468648	Sensitive	0.290511	Y
CMGC/CDK	CRK3	Tb927.10.4990	Day 3 BSF	No LOF			Sensitive	0.317324	Sensitive	0.270653	Y
CMGC/CDK	CRK4	Tb927.8.5390	Day 3 BSF	No LOF			Sensitive	0.987638	Sensitive	1.00741
CMGC/CDK	CRK6	Tb927.11.1180	No LOF	No LOF			Sensitive	0.758279	Sensitive	0.759909
CMGC/CDK	CRK7	Tb927.7.1900	Day 6 BSF	No LOF			Sensitive	1.00733	Sensitive	1.00054
CMGC/CDK	CRK8	Tb927.11.7160	No LOF	No LOF			Sensitive	1.00286	Sensitive	1.00991
CMGC/CDK	CRK9	Tb927.2.4510	Day 3 BSF			No LOF	Sensitive	0.168583	Sensitive	0.184765	Y
CMGC/CDK	CRK10	Tb927.3.4670	Day 6 BSF	No LOF			Sensitive	1.02935	Sensitive	1.03156
CMGC/CDK	CRK11	Tb927.6.3110	No LOF	No LOF			Resistant	0.987825	Resistant	0.98492
CMGC/CDK	CRK12	Tb927.11.12310	Day 3 BSF	Growth Defect	Growth Defect		Sensitive	0.195728	Sensitive	0.195696
CMGC/CDKL	MPK8	Tb927.11.8170	Day 6 BSF	No LOF		No LOF	Resistant	1.01114	Sensitive	0.949961
CMGC/CDKL	ECK1	Tb927.11.16790	Day 6 BSF			No LOF	Sensitive	1.01888	Sensitive	1.00206	Y
CMGC/CLK	CLK1	Tb927.11.12410	Day 3 BSF	No LOF		Growth Defect	Sensitive	0.206529	Sensitive	0.262767	Y
CMGC/CLK	CLK2	Tb927.11.12420	Day 3 BSF	No LOF		No LOF	Resistant	0.182158	Sensitive	0.189383
CMGC/CLK		Tb927.2.4200	No LOF			No LOF	Sensitive	0.995402	Sensitive	1.00821
CMGC/CLK		Tb927.3.1610	No LOF	No LOF			Resistant	1.00028	Sensitive	1.04371
CMGC/DYRK		Tb927.10.9600	Day 3 BSF	No LOF			Resistant	0.847979	Resistant	0.807693
CMGC/DYRK		Tb927.7.3880	Day 6 BSF	No LOF			Sensitive	0.971632	Resistant	0.974391
CMGC/DYRK		Tb927.7.4090	Day 6 BSF	No LOF			Sensitive	0.994666	Sensitive	0.982841
CMGC/DYRK	DYRK2	Tb927.11.3140	Day 3 BSF	No LOF			Sensitive	1.00812	Sensitive	1.00755	Y
CMGC/DYRK		Tb927.10.15020	No LOF	No LOF			Sensitive	1.01242	Sensitive	1.01259	Y
CMGC/DYRK		Tb927.5.1650	No LOF	No LOF			Resistant	1.01601	Sensitive	1.00756
CMGC/DYRK	PK4	Tb927.10.350	No LOF	No LOF			Resistant	1.02552	Resistant	1.0246	Y
CMGC/GSK	GSK3-short	Tb927.10.13780	Day 3 BSF			Growth Defect	Sensitive	0.464442	Resistant	0.60539	Y
CMGC/GSK	GSK3-long	Tb927.7.2420	No LOF			No LOF	Sensitive	0.91503	Sensitive	1.06579
CMGC/MAPK		Tb927.10.5140	Day 3 BSF	Growth Defect			Sensitive	0.214317	Sensitive	0.215885
CMGC/MAPK	KFR1	Tb927.10.7780	No LOF				Resistant	0.424421	Sensitive	0.552899
CMGC/MAPK	MAPK	Tb927.8.3770	No LOF	No LOF		No LOF	Resistant	0.968642	Resistant	0.983093	Y
CMGC/MAPK	MAPK2	Tb927.10.16030	No LOF			No LOF	Resistant	1.00257	Sensitive	0.968946	Y
CMGC/MAPK	MAPK3	Tb927.8.3550	No LOF	No LOF			Sensitive	0.954534	Resistant	1.01396
CMGC/MAPK	MAPK4	Tb927.6.1780	No LOF			No LOF	Resistant	0.996681	Resistant	0.950905	Y
CMGC/MAPK	MAPK5	Tb927.6.4220	Day 6 BSF			No LOF	Sensitive	1.00999	Sensitive	1.00902	Y
CMGC/MAPK		Tb927.10.12040	Day 6 BSF			No LOF	Resistant	0.971091	Resistant	0.998365
CMGC/MAPK		Tb927.10.3230	No LOF			No LOF	Sensitive	1.02019	Resistant	1.02648	Y
CMGC/RCK		Tb927.3.690	Day 6 BSF	No LOF			Resistant	0.232587	Resistant	0.178472
CMGC/RCK	MAPK9	Tb927.10.14800	No LOF	No LOF			Sensitive	1.006	Sensitive	1.02086	Y
CMGC/RCK-MAPK	MOK	Tb927.9.9320	Day 3 BSF	No LOF			Sensitive	0.926293	Sensitive	0.937019	Y
CMGC/SRPK		Tb927.6.4970	Day 6 BSF	No LOF			Sensitive	0.678116	Resistant	0.783738
CMGC/SRPK		Tb927.7.960	No LOF	No LOF			Sensitive	0.999099	Sensitive	1.00872
Orphan	PK6	Tb927.9.10920	Day 3 BSF				Sensitive	0.236127	Sensitive	0.233834	Y
Orphan		Tb927.10.3340	No LOF				Sensitive	0.989217	ND	1.00873	Y
Orphan		Tb927.3.3290	No LOF				Sensitive	0.995236	ND	NA
Orphan		Tb927.11.790	No LOF				Sensitive	0.998459	Sensitive	1.01015	Y
Orphan		Tb927.11.10520	Day 3 BSF				Sensitive	1.00643	Sensitive	0.982038
Orphan		Tb927.11.5860	No LOF				Resistant	1.0073	Resistant	1.03224
Orphan		Tb927.5.3150	No LOF				Sensitive	1.00791	Sensitive	1.00873
Orphan		Tb927.9.2140	No LOF				Sensitive	1.01929	Sensitive	1.0542
Orphan		Tb927.8.5500	No LOF				Sensitive	1.02327	Sensitive	0.998631
Orphan		Tb927.10.1460	No LOF				Resistant	1.02442	Sensitive	1.00734
Orphan		Tb927.5.3160	No LOF				Sensitive	1.02532	ND	NA
Orphan		Tb927.11.6690	No LOF				Sensitive	1.02762	Sensitive	1.01737
Orphan		Tb927.3.1850	No LOF				Sensitive	1.03065	Sensitive	1.00709	Y
Orphan		Tb927.3.1570	No LOF				Resistant	1.0307	Resistant	1.07304
Orphan		Tb927.10.15880	No LOF			No LOF	Resistant	1.03737	Resistant	1.00652
Orphan		Tb927.10.16160	No LOF				Sensitive	1.04738	Sensitive	1.04492
Orphan	FlaK	Tb927.2.2720	Day 6 BSF				Sensitive	1.04841	Sensitive	1.01507
Orphan		Tb927.1.3130	No LOF				Sensitive	1.06455	Sensitive	1.01396
Orphan		Tb927.8.4260	No LOF				Resistant	1.06462	ND	NA
Orphan		Tb927.9.2350	No LOF				Resistant	1.07707	Resistant	1.06821
Other/AUR	AUK1	Tb927.11.8220	Day 3 BSF				Sensitive	0.193069	Resistant	0.186926
Other/AUR	AUK2	Tb927.3.3920	Day 3 BSF		Knockout		Sensitive	1.00193	Sensitive	1.01203
Other/AUR	AUK3	Tb927.9.1670	Day 6 BSF				Sensitive	0.353192	Resistant	0.459831
Other/CAMKK		Tb927.10.15300	Day 6 BSF		Knockout		Resistant	0.790821	Resistant	0.767982	Y
Other/CAMKK		Tb927.11.7010	Day 3 BSF		Knockout		Sensitive	1.01717	Resistant	1.03867	Y
Other/CAMKK		Tb927.11.6990	Day 3 BSF				Resistant	1.03827	Resistant	1.06075
Other/CAMKK		Tb927.8.6490	No LOF				Sensitive	1.06077	Resistant	1.0477
Other/CK2	CK2A1	Tb927.9.14430	Day 6 BSF				Sensitive	0.632367	Sensitive	0.652501	Y
Other/CK2	CK2A2	Tb927.2.2430	No LOF				Sensitive	1.03794	Sensitive	1.00917
Other/NEK	NEK6	Tb927.3.3080	No LOF				Sensitive	0.94191	Sensitive	0.993349
Other/NEK	NEK7	Tb927.3.3190	No LOF		Knockout		Sensitive	1.03391	Sensitive	1.03947
Other/NEK	NEK9	Tb927.5.2820	No LOF				Sensitive	0.996488	Sensitive	1.01445
Other/NEK	NEK10	Tb927.6.3430	No LOF				Sensitive	0.991792	Resistant	0.948469
Other/NEK	NEK11	Tb927.7.3580	Day 6 BSF				Sensitive	1.02563	Sensitive	1.00696
NEK*	NEK12.1	Tb927.8.7110	Day 6 BSF				Sensitive	0.193273	Sensitive	ND	Y
	NEK12.2 (RDK2)	Tb927.4.5310	Day 6 BSF
Other/NEK*	NEK14	Tb927.8.1670	No LOF				Sensitive	0.95605	Resistant	0.972496
		Tb927.8.1690	Day 6 BSF
Other/NEK	NEK15	Tb927.9.1500	No LOF				Sensitive	0.993416	Sensitive	1.00588
Other/NEK	NEK16	Tb927.10.14420	Day 3 BSF				Sensitive	0.883878	Sensitive	0.863695
Other/NEK	NEK17	Tb927.10.5950	No LOF				Resistant	0.986154	Resistant	1.0176	Y
Other/NEK	NEK19	Tb927.10.1380	No LOF				Resistant	0.979119	Sensitive	0.982433
Other/NEK	NEK20	Tb927.11.11110	Day 6 BSF				Resistant	1.00921	Sensitive	1.01373
Other/NEK	NEK21	Tb927.11.15010	No LOF				Sensitive	0.992334	Sensitive	0.989454
Other/NEK	NEK22	Tb927.2.2120	No LOF				Resistant	0.98421	Resistant	1.01081
Other/NEK		Tb927.10.5940	Day 6 BSF				Resistant	0.986154	Resistant	1.0176	Y
Other/NEK		Tb927.10.5930	No LOF				Resistant	0.986154	Resistant	1.0176
Other/NEK	NRKA	Tb927.4.5390	No LOF				Resistant	0.997427	Resistant	0.991149
Other/NEK	NRKB	Tb927.8.6930	No LOF				Resistant	0.997427	Resistant	0.991149
Other/NEK	NRKC	Tb927.10.460	No LOF		Knockout		Resistant	1.02485	ND	ND	Y
Other/PEK	TbEIFK1	Tb927.11.7210	No LOF		Knockout		Sensitive	1.00684	Sensitive	1.01055
Other/PEK	TbEIFK3	Tb927.6.2980	No LOF				Sensitive	1.04165	Resistant	1.03163
Other/PEK	EIF2K2	Tb927.4.2500	No LOF		Knockout		Sensitive	1.0495	Sensitive	1.03393
Other/PLK	PLK	Tb927.7.6310	Day 3 BSF				Sensitive	0.93199	Sensitive	0.934363	Y
Other/PLK		Tb927.6.5100	No LOF				Sensitive	1.01168	Sensitive	0.971945
Other/TLK*	TLK1	Tb927.4.5180	Day 3 BSF				Sensitive	0.213673	Resistant	0.215129
	TLK2	Tb927.8.7220	Day 6 BSF
Other/ULK		Tb927.11.4470	Day 3 BSF				Sensitive	0.7031	Resistant	0.867057
Other/VPS15		Tb927.11.9190	Day 6 BSF				Sensitive	1.02654	Resistant	0.907508
Other/WEE	WEE1	Tb927.4.3420	No LOF				Sensitive	0.68	Resistant	0.54
STE		Tb927.10.2040	No LOF				Sensitive	0.319609	Sensitive	0.26217
STE		Tb927.8.5950	No LOF		Knockout		Sensitive	0.967563	Resistant	0.962716	Y
STE		Tb927.3.2060	No LOF		Knockout		Sensitive	0.970779	Sensitive	1.00102	Y
STE		Tb927.1.1530	No LOF				Sensitive	0.985193	Sensitive	1.03509	Y
STE		Tb927.3.5650	No LOF				Sensitive	0.996613	Resistant	0.993835
STE		Tb927.11.14270	No LOF		Knockout		Sensitive	1.00416	Sensitive	1.02545	Y
STE	MKK1	Tb927.3.4860	No LOF				Resistant	1.02049	Resistant	0.998914
STE/STE11		Tb927.11.2040	No LOF				Sensitive	0.199385	Resistant	0.197613
STE/STE11		Tb927.8.1100	No LOF		Knockout		Sensitive	0.841889	Sensitive	0.833899
STE/STE11	RDK1	Tb927.11.14070	No LOF				Sensitive	0.957149	Sensitive	GC
STE/STE11		Tb927.7.6680	No LOF		Knockout		Sensitive	0.96065	Sensitive	0.945335
STE/STE11		Tb927.9.12400	Day 3 BSF				Sensitive	0.981685	Sensitive	0.965359
STE/STE11		Tb927.6.2030	Day 3 BSF		Knockout		Sensitive	0.9818	Sensitive	0.97355	Y
STE/STE11	Forkhead Kinase	Tb927.7.5220	Day 3 BSF				Resistant	0.991838	Sensitive	1.14072
STE/STE11		Tb927.10.10350	No LOF				Sensitive	0.992833	Resistant	1.0126
STE/STE11		Tb927.8.6810	No LOF		Knockout		Sensitive	0.998112	Sensitive	1.07722
STE/STE11		Tb927.10.14300	Day 6 BSF			No LOF	Sensitive	1.00033	Sensitive	1.00033	Y
STE/STE11		Tb927.9.3120	No LOF				Resistant	1.00253	Resistant	1.00665
STE/STE11		Tb927.10.14780	Day 6 BSF		Knockout		Sensitive	1.03459	Sensitive	1.00199
STE/STE11		Tb927.10.1910	No LOF		Knockout		Sensitive	1.03978	Sensitive	1.00984
STE/STE11		Tb927.7.3650	No LOF		Knockout		Sensitive	1.09176	Sensitive	0.999345
STE/STE20	SLK1	Tb927.8.5730	No LOF				Resistant	0.460715	Sensitive	0.210851	Y
STE/STE20	SLK2	Tb927.9.12880	Day 6 BSF			No LOF	Resistant	0.318437	Resistant	0.782226	Y
STE/STE7		Tb927.8.1780	No LOF				Resistant	0.998719	Sensitive	0.996512
STE/STE7	MKK5	Tb927.10.5270	No LOF				Resistant	1.01891	Sensitive	1.02219
Pseudokinases
pseudo CAMK		Tb927.2.5230	Day 3 BSF		Knockout	No LOF	Sensitive	1.03302	Resistant	1.01968
pseudo Other/NAK		Tb927.9.6560	Day 3 BSF		Knockout		Sensitive	0.570713	Sensitive	0.707851	Y
pseudo Other/ULK		Tb927.11.8150	Day 6 BSF				Resistant	0.827234	Resistant	0.767901
Pseudo-CAMK/CAMKL		Tb927.10.1940	No LOF				Sensitive	1.03003	Resistant	1.02227
Pseudo-Orphan		Tb927.7.3210	Day 6 BSF				Sensitive	0.889025	Resistant	0.75296
Pseudo-Orphan		Tb927.11.9290	Day 6 BSF				Resistant	0.910202	Resistant	1.00343	Y
Pseudo-Orphan		Tb927.5.3320	No LOF				Sensitive	0.999813	Resistant	0.96563
Pseudo-Orphan		Tb927.7.3190	Day 3 BSF				Sensitive	1.00898	Sensitive	1.00173
Pseudo-Orphan		Tb927.4.2460	No LOF				Resistant	1.01185	Resistant	1.00337
Pseudo-Orphan		Tb927.9.10040	Day 3 BSF				Resistant	1.02456	Resistant	1.01191
Pseudo-Orphan		Tb927.9.2240	Day 3 BSF				Resistant	1.04336	Resistant	1.00122
Pseudo-Orphan		Tb927.11.14500	Day 3 BSF			NoLOF	Resistant	1.0747	ND	ND
aPKs
aPK		Tb927.4.4970	No LOF				Resistant	1.00519	ND	ND
aPK		Tb927.1.1000	Day 6 BSF				Sensitive	1.01907	Sensitive	1.02631
aPK		Tb927.8.7450	Day 3 BSF				Sensitive	1.0361	Sensitive	1.02417
aPK-A6		Tb927.3.5180	Day 6 BSF				Sensitive	0.972033	Sensitive	1.04537
aPK-ABC1		Tb927.10.9900	No LOF				Resistant	0.702869	Sensitive	0.875873
aPK-ABC1		Tb927.10.8730	No LOF				Sensitive	0.920164	Sensitive	0.927828
aPK-ABC1		Tb927.8.4000	No LOF				Sensitive	1.00958	Sensitive	0.979291
aPK-ABC1		Tb927.5.3420	Day 6 BSF				Sensitive	1.01999	Sensitive	1.02405
aPK-ABC1		Tb927.10.11940	Day 3 BSF				Sensitive	1.03819	Resistant	1.02071
aPK-Bud32		Tb927.11.850	No LOF				Sensitive	0.94809	Sensitive	1.00285
aPK-PDK		Tb927.11.4780	No LOF				Sensitive	1.00817	Sensitive	1.02096
aPK-PDK		Tb927.4.840	No LOF				Sensitive	1.02994	Sensitive	1.03352
aPK-PIKK/ATM	ATM	Tb927.2.2260	No LOF				Sensitive	0.986804	Sensitive	0.983614
aPK-PIKK/ATR	ATR	Tb927.11.14680	No LOF				Sensitive	0.42923	Sensitive	0.81646
aPK-PIKK/FRAP	TOR1	Tb927.10.8420	Day 6 BSF				Sensitive	0.555903	Sensitive	0.62135
aPK-PIKK/FRAP	TOR2	Tb927.4.420	Day 6 BSF				Sensitive	1.00029	Sensitive	0.922314
aPK-PIKK/FRAP	TOR3	Tb927.4.800	No LOF				Sensitive	1.00348	Sensitive	1.02781	Y
aPK-PIKK/FRAP	TOR4	Tb927.1.1930	Day 3 BSF				Sensitive	0.711007	Sensitive	0.919356	Y
aPK-RIO	RIO1	Tb927.3.5400	No LOF				Sensitive	0.841627	Sensitive	0.977803
aPK-RIO	RIO2	Tb927.6.2840	Day 3 BSF				Resistant	0.718029	Resistant	0.700058
