# Supplementary material for: Regulators of Trypanosoma brucei Cell Cycle Progression and Differentiation Identified Using a Kinome-Wide RNAi Screen
Source: PLoS Pathog. 2014 Jan 16;10(1):e1003886. doi: 10.1371/journal.ppat.1003886 (PMC3894213; doi:10.1371/journal.ppat.1003886)
Supplement: Table S2 — Details of abnormal cells accumulating following RNAi induction as observed by DAPI staining. Actual numbers and percentages of each cell type observed are shown. Separate tabs for each PK are provided and, for ease of reference, are colour coded according to the RNAi phenotype (as assigned in Figure S2A–G). Orange: no growth defect following induction; purple: RNAi cell lines displaying slow growth phenotype, but no cell cycle defect following induction; lime: RNAi cell lines displaying slow growth accompanied by a cell cycle defect following induction; grey: RNAi cell lines displaying growth arrest phenotype, but no cell cycle defect following induction; pink: RNAi cell lines displaying a growth arrest and a cell cycle defect following induction; blue: RNAi cell lines displaying a cell death phenotype, but no cell cycle defect following induction; yellow: RNAi cell lines displaying cell death and a cell cycle defect following induction. (XLSX) [file ppat.1003886.s006.xlsx]

## Sheet: Tb927.11.8940 (LDK)
								"other"
	Time (h)	1N1K	1N2K	2N2K	other	Total cells counted		0N1K	0N2K	1N0K	1N3K	1N>3K	2N0K	2N1K	2N3K	2N>3K	3N0K	3N1K	3N2K	3N3K	3N>3K	>3N0K	>3N1K	>3N2K	>3N3K	>3N>3K	U	Total "other"
-Tet	0	145	42	16	12	215					3			7				1									1	12
	96	162	21	28	16	227				2	1		1	2		1											9	16
		1N1K	1N2K	2N2K	other
+Tet	0	145	42	16	12	215					3			7				1									1	12
	24	134	30	21	20	205								4	1												15	20
	41	145	37	18	13	213				2				1													10	13
	48	146	28	24	13	211				4				1				1									7	13
	72	163	33	23	4	223				2			1		1													4
	96	150	32	16	6	204		3						2													1	6
Values calculated as a percentage of the total number of cells counted
								"other"
	Time (h)	1N1K	1N2K	2N2K	other			0N1K	0N2K	1N0K	1N3K	1N>3K	2N0K	2N1K	2N3K	2N>3K	3N0K	3N1K	3N2K	3N3K	3N>3K	>3N0K	>3N1K	>3N2K	>3N3K	>3N>3K	U
-Tet	0	67.4419	19.5349	7.44186	5.5814			0	0	0	1.39535	0	0	3.25581	0	0	0	0.465116	0	0	0	0	0	0	0	0	0.465116
	96	71.3656	9.2511	12.3348	7.04846			0	0	0.881057	0.440529	0	0.440529	0.881057	0	0.440529	0	0	0	0	0	0	0	0	0	0	3.96476
		1N1K	1N2K	2N2K	other
+Tet	0	67.4419	19.5349	7.44186	5.5814			0	0	0	1.39535	0	0	3.25581	0	0	0	0.465116	0	0	0	0	0	0	0	0	0.465116
	24	65.3659	14.6341	10.2439	9.7561			0	0	0	0	0	0	1.95122	0.487805	0	0	0	0	0	0	0	0	0	0	0	7.31707
	41	68.0751	17.3709	8.4507	6.10329			0	0	0.938967	0	0	0	0.469484	0	0	0	0	0	0	0	0	0	0	0	0	4.69484
	48	69.1943	13.2701	11.3744	6.16114			0	0	1.89573	0	0	0	0.473934	0	0	0	0.473934	0	0	0	0	0	0	0	0	3.31754
	72	73.0942	14.7982	10.3139	1.79372			0	0	0.896861	0	0	0.44843	0	0.44843	0	0	0	0	0	0	0	0	0	0	0	0
	96	73.5294	15.6863	7.84314	2.94118			1.47059	0	0	0	0	0	0.980392	0	0	0	0	0	0	0	0	0	0	0	0	0.490196

## Sheet: Tb927.8.870
								"other"
	Time (h)	1N1K	1N2K	2N2K	other	Total cells counted		0N1K	0N2K	1N0K	1N3K	1N>3K	2N0K	2N1K	2N3K	2N>3K	3N0K	3N1K	3N2K	3N3K	3N>3K	>3N0K	>3N1K	>3N2K	>3N3K	>3N>3K	U	Total "other"
-Tet	0	184	21	21	5	231				1				3													1	5
	24	178	28	13	12	231				1				2				1	1								7	12
	96	169	29	20	6	224					1			4													1	6
		1N1K	1N2K	2N2K	other
+Tet	0	184	21	21	5	231				1				3													1	5
	24	221	45	29	15	310				2				2													11	15
	30	104	47	17	37	205					2		3	2	2	2										1	25	37
	40	146	34	34	7	221								4				3										7
	48	251	30	18	4	303				2																	2	4
	54	138	39	21	13	211				1				1	2	1				1							7	13
	72	138	33	22	10	203		1						1	1												7	10
	96	155	27	19	1	202																					1	1
Values calculated as a percentage of the total number of cells counted
								"other"
	Time (h)	1N1K	1N2K	2N2K	other			0N1K	0N2K	1N0K	1N3K	1N>3K	2N0K	2N1K	2N3K	2N>3K	3N0K	3N1K	3N2K	3N3K	3N>3K	>3N0K	>3N1K	>3N2K	>3N3K	>3N>3K	U
-Tet	0	79.6537	9.09091	9.09091	2.1645			0	0	0.4329	0	0	0	1.2987	0	0	0	0	0	0	0	0	0	0	0	0	0.4329
	24	77.0563	12.1212	5.62771	5.19481			0	0	0.4329	0	0	0	0.865801	0	0	0	0.4329	0.4329	0	0	0	0	0	0	0	3.0303
	96	75.4464	12.9464	8.92857	2.67857			0	0	0	0.446429	0	0	1.78571	0	0	0	0	0	0	0	0	0	0	0	0	0.446429
		1N1K	1N2K	2N2K	other
+Tet	0	79.6537	9.09091	9.09091	2.1645			0	0	0.4329	0	0	0	1.2987	0	0	0	0	0	0	0	0	0	0	0	0	0.4329
	24	71.2903	14.5161	9.35484	4.83871			0	0	0.645161	0	0	0	0.645161	0	0	0	0	0	0	0	0	0	0	0	0	3.54839
	30	50.7317	22.9268	8.29268	18.0488			0	0	0	0.97561	0	1.46341	0.97561	0.97561	0.97561	0	0	0	0	0	0	0	0	0	0.487805	12.1951
	40	66.0633	15.3846	15.3846	3.16742			0	0	0	0	0	0	1.80995	0	0	0	1.35747	0	0	0	0	0	0	0	0	0
	48	82.8383	9.90099	5.94059	1.32013			0	0	0.660066	0	0	0	0	0	0	0	0	0	0	0	0	0	0	0	0	0.660066
	54	65.4028	18.4834	9.95261	6.16114			0	0	0.473934	0	0	0	0.473934	0.947867	0.473934	0	0	0	0.473934	0	0	0	0	0	0	3.31754
	72	67.9803	16.2562	10.8374	4.92611			0.492611	0	0	0	0	0	0.492611	0.492611	0	0	0	0	0	0	0	0	0	0	0	3.44828
	96	76.7327	13.3663	9.40594	0.49505			0	0	0	0	0	0	0	0	0	0	0	0	0	0	0	0	0	0	0	0.49505

## Sheet: Tb927.3.1630 (CK1)
								"other"
	Time (h)	1N1K	1N2K	2N2K	other	Total cells counted		0N1K	0N2K	1N0K	1N3K	1N>3K	2N0K	2N1K	2N3K	2N>3K	3N0K	3N1K	3N2K	3N3K	3N>3K	>3N0K	>3N1K	>3N2K	>3N3K	>3N>3K	U	Total "other"
-Tet	0	156	26	27	13	222		1						9										2			1	13
	48	142	42	27	9	220							2	3					1					1		1	1	9
		1N1K	1N2K	2N2K	other
+Tet	0	156	26	27	13	222		1						9										2			1	13
	12	146	41	42	29	258		1		1			3	9		3		2		1						1	8	29
	24	205	20	18	19	262		5		3				3	1			1						1			5	19
	36	177	34	23	8	242				1				1	1												5	8
	48	171	15	20	15	221		2		1			1	8						1							2	15
Values calculated as a percentage of the total number of cells counted
								"other"
	Time (h)	1N1K	1N2K	2N2K	other			0N1K	0N2K	1N0K	1N3K	1N>3K	2N0K	2N1K	2N3K	2N>3K	3N0K	3N1K	3N2K	3N3K	3N>3K	>3N0K	>3N1K	>3N2K	>3N3K	>3N>3K	U
-Tet	0	70.2703	11.7117	12.1622	5.85586			0.45045	0	0	0	0	0	4.05405	0	0	0	0	0	0	0	0	0	0.900901	0	0	0.45045
	48	64.5455	19.0909	12.2727	4.09091			0	0	0	0	0	0.909091	1.36364	0	0	0	0	0.454545	0	0	0	0	0.454545	0	0.454545	0.454545
		1N1K	1N2K	2N2K	other
+Tet	0	70.2703	11.7117	12.1622	5.85586			0.45045	0	0	0	0	0	4.05405	0	0	0	0	0	0	0	0	0	0.900901	0	0	0.45045
	12	56.5891	15.8915	16.2791	11.2403			0.387597	0	0.387597	0	0	1.16279	3.48837	0	1.16279	0	0.775194	0	0.387597	0	0	0	0	0	0.387597	3.10078
	24	78.2443	7.63359	6.87023	7.25191			1.9084	0	1.14504	0	0	0	1.14504	0.381679	0	0	0.381679	0	0	0	0	0	0.381679	0	0	1.9084
	36	73.1405	14.0496	9.50413	3.30579			0	0	0.413223	0	0	0	0.413223	0.413223	0	0	0	0	0	0	0	0	0	0	0	2.06612
	48	77.3756	6.78733	9.04977	6.78733			0.904977	0	0.452489	0	0	0.452489	3.61991	0	0	0	0	0	0.452489	0	0	0	0	0	0	0.904977

## Sheet: Tb927.11.12420  (CLK2)
								"other"
	Time (h)	1N1K	1N2K	2N2K	other	Total cells counted		0N1K	0N2K	1N0K	1N3K	1N>3K	2N0K	2N1K	2N3K	2N>3K	3N0K	3N1K	3N2K	3N3K	3N>3K	>3N0K	>3N1K	>3N2K	>3N3K	>3N>3K	U	Total "other"
-Tet	0	162	24	23	2	211				2																		2
	96	185	9	9	7	210				4			1	1				1										7
		1N1K	1N2K	2N2K	other
+Tet	0	162	24	23	2	211				2																		2
	3	188	13	22	9	232		3		2	1							1		1				1				9
	6	158	24	24	5	211				3																	2	5
	9	195	19	24	4	242				1						1									1		1	4
	12	152	22	23	13	210		4		2						1		1	2					2			1	13
	24	169	32	21	20	242		3	1	4				2		1			1						1	1	6	20
	51	184	21	20	12	237				1	3			2		2				1					1		2	12
	73	188	43	16	9	256		1		3					1	1											3	9
	96	211	27	19	12	269		2		2		1			1						1				1		4	12
Values calculated as a percentage of the total number of cells counted
								"other"
	Time (h)	1N1K	1N2K	2N2K	other			0N1K	0N2K	1N0K	1N3K	1N>3K	2N0K	2N1K	2N3K	2N>3K	3N0K	3N1K	3N2K	3N3K	3N>3K	>3N0K	>3N1K	>3N2K	>3N3K	>3N>3K	U
-Tet	0	76.7773	11.3744	10.9005	0.947867			0	0	0.947867	0	0	0	0	0	0	0	0	0	0	0	0	0	0	0	0	0
	96	88.0952	4.28571	4.28571	3.33333			0	0	1.90476	0	0	0.47619	0.47619	0	0	0	0.47619	0	0	0	0	0	0	0	0	0
		1N1K	1N2K	2N2K	other
+Tet	0	76.7773	11.3744	10.9005	0.947867			0	0	0.947867	0	0	0	0	0	0	0	0	0	0	0	0	0	0	0	0	0
	3	81.0345	5.60345	9.48276	3.87931			1.2931	0	0.862069	0.431034	0	0	0	0	0	0	0.431034	0	0.431034	0	0	0	0.431034	0	0	0
	6	74.8815	11.3744	11.3744	2.36967			0	0	1.4218	0	0	0	0	0	0	0	0	0	0	0	0	0	0	0	0	0.947867
	9	80.5785	7.85124	9.91736	1.65289			0	0	0.413223	0	0	0	0	0	0.413223	0	0	0	0	0	0	0	0	0.413223	0	0.413223
	12	72.381	10.4762	10.9524	6.19048			1.90476	0	0.952381	0	0	0	0	0	0.47619	0	0.47619	0.952381	0	0	0	0	0.952381	0	0	0.47619
	24	69.8347	13.2231	8.67769	8.26446			1.23967	0.413223	1.65289	0	0	0	0.826446	0	0.413223	0	0	0.413223	0	0	0	0	0	0.413223	0.413223	2.47934
	51	77.6371	8.86076	8.43882	5.06329			0	0	0.421941	1.26582	0	0	0.843882	0	0.843882	0	0	0	0.421941	0	0	0	0	0.421941	0	0.843882
	73	73.4375	16.7969	6.25	3.51562			0.390625	0	1.17188	0	0	0	0	0.390625	0.390625	0	0	0	0	0	0	0	0	0	0	1.17188
	96	78.4387	10.0372	7.0632	4.46097			0.743494	0	0.743494	0	0.371747	0	0	0.371747	0	0	0	0	0	0.371747	0	0	0	0.371747	0	1.48699

## Sheet: Tb927.10.9600
								"other"
	Time (h)	1N1K	1N2K	2N2K	other	Total cells counted		0N1K	0N2K	1N0K	1N3K	1N>3K	2N0K	2N1K	2N3K	2N>3K	3N0K	3N1K	3N2K	3N3K	3N>3K	>3N0K	>3N1K	>3N2K	>3N3K	>3N>3K	U	Total "other"
-Tet	0	156	36	11	14	217		2		1				5													6	14
	24	137	32	22	25	216			1	3			1	9					1								10	25
	96	131	36	34	6	207								2													4	6
		1N1K	1N2K	2N2K	other
+Tet	0	156	36	11	14	217		2		1				5													6	14
	24	150	35	26	21	232					1			10													10	21
	30	100	43	46	17	206							1	6					1								9	17
	40	132	68	32	12	244								9					2	1								12
	48	128	42	28	20	218		1		3			1	2		1			1	3							8	20
	54	148	24	24	12	208				3				1													8	12
	72	173	34	20	4	231		1						1		1				1								4
	96	150	42	35	2	229				1																	1	2
Values calculated as a percentage of the total number of cells counted
								"other"
	Time (h)	1N1K	1N2K	2N2K	other			0N1K	0N2K	1N0K	1N3K	1N>3K	2N0K	2N1K	2N3K	2N>3K	3N0K	3N1K	3N2K	3N3K	3N>3K	>3N0K	>3N1K	>3N2K	>3N3K	>3N>3K	U
-Tet	0	71.8894	16.5899	5.06912	6.45161			0.921659	0	0.460829	0	0	0	2.30415	0	0	0	0	0	0	0	0	0	0	0	0	2.76498
	24	63.4259	14.8148	10.1852	11.5741			0	0.462963	1.38889	0	0	0.462963	4.16667	0	0	0	0	0.462963	0	0	0	0	0	0	0	4.62963
	96	63.285	17.3913	16.4251	2.89855			0	0	0	0	0	0	0.966184	0	0	0	0	0	0	0	0	0	0	0	0	1.93237
		1N1K	1N2K	2N2K	other
+Tet	0	71.8894	16.5899	5.06912	6.45161			0.921659	0	0.460829	0	0	0	2.30415	0	0	0	0	0	0	0	0	0	0	0	0	2.76498
	24	64.6552	15.0862	11.2069	9.05172			0	0	0	0.431034	0	0	4.31034	0	0	0	0	0	0	0	0	0	0	0	0	4.31034
	30	48.5437	20.8738	22.3301	8.25243			0	0	0	0	0	0.485437	2.91262	0	0	0	0	0.485437	0	0	0	0	0	0	0	4.36893
	40	54.0984	27.8689	13.1148	4.91803			0	0	0	0	0	0	3.68852	0	0	0	0	0.819672	0.409836	0	0	0	0	0	0	0
	48	58.7156	19.2661	12.844	9.17431			0.458716	0	1.37615	0	0	0.458716	0.917431	0	0.458716	0	0	0.458716	1.37615	0	0	0	0	0	0	3.66972
	54	71.1538	11.5385	11.5385	5.76923			0	0	1.44231	0	0	0	0.480769	0	0	0	0	0	0	0	0	0	0	0	0	3.84615
	72	74.8918	14.7186	8.65801	1.7316			0.4329	0	0	0	0	0	0.4329	0	0.4329	0	0	0	0.4329	0	0	0	0	0	0	0
	96	65.5022	18.3406	15.2838	0.873362			0	0	0.436681	0	0	0	0	0	0	0	0	0	0	0	0	0	0	0	0	0.436681

## Sheet: Tb927.10.14420 (NEK16)
								"other"
	Time (h)	1N1K	1N2K	2N2K	other	Total cells counted		0N1K	0N2K	1N0K	1N3K	1N>3K	2N0K	2N1K	2N3K	2N>3K	3N0K	3N1K	3N2K	3N3K	3N>3K	>3N0K	>3N1K	>3N2K	>3N3K	>3N>3K	U	Total "other"
-Tet	0	172	26	26	10	234				1			2	7														10
	24	125	39	38	18	220					1																17	18
	96	138	49	24	3	214						1	1														1	3
		1N1K	1N2K	2N2K	other
+Tet	0	172	26	26	10	234				1			2	7														10
	24	150	42	32	17	241				1	1			1													14	17
	30	164	38	50	13	265							1	2													10	13
	40	158	27	38	13	236		2						8					3									13
	48	210	36	16	6	268				2				1	1				1								1	6
	54	171	32	20	13	236							1	1													11	13
	72	140	26	30	9	205							2	1	2	1											3	9
	96	144	46	36	18	244			2	1				3		1											11	18
Values calculated as a percentage of the total number of cells counted
								"other"
	Time (h)	1N1K	1N2K	2N2K	other			0N1K	0N2K	1N0K	1N3K	1N>3K	2N0K	2N1K	2N3K	2N>3K	3N0K	3N1K	3N2K	3N3K	3N>3K	>3N0K	>3N1K	>3N2K	>3N3K	>3N>3K	U
-Tet	0	73.5043	11.1111	11.1111	4.2735			0	0	0.42735	0	0	0.854701	2.99145	0	0	0	0	0	0	0	0	0	0	0	0	0
	24	56.8182	17.7273	17.2727	8.18182			0	0	0	0.454545	0	0	0	0	0	0	0	0	0	0	0	0	0	0	0	7.72727
	96	64.486	22.8972	11.215	1.40187			0	0	0	0	0.46729	0.46729	0	0	0	0	0	0	0	0	0	0	0	0	0	0.46729
		1N1K	1N2K	2N2K	other
+Tet	0	73.5043	11.1111	11.1111	4.2735			0	0	0.42735	0	0	0.854701	2.99145	0	0	0	0	0	0	0	0	0	0	0	0	0
	24	62.2407	17.4274	13.278	7.05394			0	0	0.414938	0.414938	0	0	0.414938	0	0	0	0	0	0	0	0	0	0	0	0	5.80913
	30	61.8868	14.3396	18.8679	4.90566			0	0	0	0	0	0.377358	0.754717	0	0	0	0	0	0	0	0	0	0	0	0	3.77358
	40	66.9492	11.4407	16.1017	5.50847			0.847458	0	0	0	0	0	3.38983	0	0	0	0	1.27119	0	0	0	0	0	0	0	0
	48	78.3582	13.4328	5.97015	2.23881			0	0	0.746269	0	0	0	0.373134	0.373134	0	0	0	0.373134	0	0	0	0	0	0	0	0.373134
	54	72.4576	13.5593	8.47458	5.50847			0	0	0	0	0	0.423729	0.423729	0	0	0	0	0	0	0	0	0	0	0	0	4.66102
	72	68.2927	12.6829	14.6341	4.39024			0	0	0	0	0	0.97561	0.487805	0.97561	0.487805	0	0	0	0	0	0	0	0	0	0	1.46341
	96	59.0164	18.8525	14.7541	7.37705			0	0.819672	0.409836	0	0	0	1.22951	0	0.409836	0	0	0	0	0	0	0	0	0	0	4.5082

## Sheet: Tb927.8.1100
								"other"
	Time (h)	1N1K	1N2K	2N2K	other	Total cells counted		0N1K	0N2K	1N0K	1N3K	1N>3K	2N0K	2N1K	2N3K	2N>3K	3N0K	3N1K	3N2K	3N3K	3N>3K	>3N0K	>3N1K	>3N2K	>3N3K	>3N>3K	U	Total "other"
-Tet	0	161	34	18	9	222				1				7				1										9
	24	139	28	14	16	197				3				1													12	16
	96	158	43	30	3	234								2													1	3
		1N1K	1N2K	2N2K	other
+Tet	0	161	34	18	9	222				1				7				1										9
	24	171	53	36	13	273								4		1											8	13
	30	97	50	42	30	219				1				3					1								25	30
	40	130	55	39	14	238		3						6					5									14
	48	170	42	22	8	242					2	2		1	1					1							1	8
	54	172	25	18	4	219				3					1													4
	72	144	24	29	5	202								1													4	5
	96	112	42	54	7	215				1																	6	7
Values calculated as a percentage of the total number of cells counted
								"other"
	Time (h)	1N1K	1N2K	2N2K	other			0N1K	0N2K	1N0K	1N3K	1N>3K	2N0K	2N1K	2N3K	2N>3K	3N0K	3N1K	3N2K	3N3K	3N>3K	>3N0K	>3N1K	>3N2K	>3N3K	>3N>3K	U
-Tet	0	72.5225	15.3153	8.10811	4.05405			0	0	0.45045	0	0	0	3.15315	0	0	0	0.45045	0	0	0	0	0	0	0	0	0
	24	70.5584	14.2132	7.1066	8.12183			0	0	1.52284	0	0	0	0.507614	0	0	0	0	0	0	0	0	0	0	0	0	6.09137
	96	67.5214	18.3761	12.8205	1.28205			0	0	0	0	0	0	0.854701	0	0	0	0	0	0	0	0	0	0	0	0	0.42735
		1N1K	1N2K	2N2K	other
+Tet	0	72.5225	15.3153	8.10811	4.05405			0	0	0.45045	0	0	0	3.15315	0	0	0	0.45045	0	0	0	0	0	0	0	0	0
	24	62.6374	19.4139	13.1868	4.7619			0	0	0	0	0	0	1.4652	0	0.3663	0	0	0	0	0	0	0	0	0	0	2.9304
	30	44.2922	22.8311	19.1781	13.6986			0	0	0.456621	0	0	0	1.36986	0	0	0	0	0.456621	0	0	0	0	0	0	0	11.4155
	40	54.6218	23.1092	16.3866	5.88235			1.2605	0	0	0	0	0	2.52101	0	0	0	0	2.10084	0	0	0	0	0	0	0	0
	48	70.2479	17.3554	9.09091	3.30579			0	0	0	0.826446	0.826446	0	0.413223	0.413223	0	0	0	0	0.413223	0	0	0	0	0	0	0.413223
	54	78.5388	11.4155	8.21918	1.82648			0	0	1.36986	0	0	0	0	0.456621	0	0	0	0	0	0	0	0	0	0	0	0
	72	71.2871	11.8812	14.3564	2.47525			0	0	0	0	0	0	0.49505	0	0	0	0	0	0	0	0	0	0	0	0	1.9802
	96	52.093	19.5349	25.1163	3.25581			0	0	0.465116	0	0	0	0	0	0	0	0	0	0	0	0	0	0	0	0	2.7907

## Sheet: Tb927.11.8150
								"other"
	Time (h)	1N1K	1N2K	2N2K	other	Total cells counted		0N1K	0N2K	1N0K	1N3K	1N>3K	2N0K	2N1K	2N3K	2N>3K	3N0K	3N1K	3N2K	3N3K	3N>3K	>3N0K	>3N1K	>3N2K	>3N3K	>3N>3K	U	Total "other"
-Tet	0	201	32	28	4	265				1				1				1								1		4
	48	161	18	22	9	210								2										1			6	9
		1N1K	1N2K	2N2K	other
+Tet	0	201	32	28	4	265				1				1				1								1		4
	12	135	34	26	20	215				1	1	1	1	7				1									6	18
	24	165	29	13	13	220		4		1			1	1	1			1	3								1	13
	36	176	21	10	5	212		2		1			1														1	5
	48	171	28	31	10	240					1			2	2	1				2							2	10
Values calculated as a percentage of the total number of cells counted
								"other"
	Time (h)	1N1K	1N2K	2N2K	other			0N1K	0N2K	1N0K	1N3K	1N>3K	2N0K	2N1K	2N3K	2N>3K	3N0K	3N1K	3N2K	3N3K	3N>3K	>3N0K	>3N1K	>3N2K	>3N3K	>3N>3K	U
-Tet	0	75.8491	12.0755	10.566	1.50943			0	0	0.377358	0	0	0	0.377358	0	0	0	0.377358	0	0	0	0	0	0	0	0.377358	0
	48	76.6667	8.57143	10.4762	4.28571			0	0	0	0	0	0	0.952381	0	0	0	0	0	0	0	0	0	0.47619	0	0	2.85714
		1N1K	1N2K	2N2K	other
+Tet	0	75.8491	12.0755	10.566	1.50943			0	0	0.377358	0	0	0	0.377358	0	0	0	0.377358	0	0	0	0	0	0	0	0.377358	0
	12	62.7907	15.814	12.093	9.30233			0	0	0.465116	0.465116	0.465116	0.465116	3.25581	0	0	0	0.465116	0	0	0	0	0	0	0	0	2.7907
	24	75	13.1818	5.90909	5.90909			1.81818	0	0.454545	0	0	0.454545	0.454545	0.454545	0	0	0.454545	1.36364	0	0	0	0	0	0	0	0.454545
	36	83.0189	9.90566	4.71698	2.35849			0.943396	0	0.471698	0	0	0.471698	0	0	0	0	0	0	0	0	0	0	0	0	0	0.471698
	48	71.25	11.6667	12.9167	4.16667			0	0	0	0.416667	0	0	0.833333	0.833333	0.416667	0	0	0	0.833333	0	0	0	0	0	0	0.833333

## Sheet: Tb927.10.9900
								"other"
	Time (h)	1N1K	1N2K	2N2K	other	Total cells counted		0N1K	0N2K	1N0K	1N3K	1N>3K	2N0K	2N1K	2N3K	2N>3K	3N0K	3N1K	3N2K	3N3K	3N>3K	>3N0K	>3N1K	>3N2K	>3N3K	>3N>3K	U	Total "other"
-Tet	0	188	38	13	8	247		2		3																	3	8
	96	158	30	25	13	226				2						2				2							7	13
		1N1K	1N2K	2N2K	other
+Tet	0	188	38	13	8	247		2		3																	3	8
	24	137	34	25	14	210								1	1									1			10	13
	41	182	41	25	23	271				3				4						1							15	23
	48	173	36	8	6	223																					6	6
	55	171	20	20	10	221		1						5	2											1	1	10
	72	143	42	36	10	231				4			1	1	1												3	10
	96	162	16	35	11	224		1		1			2	5	1												1	11
Values calculated as a percentage of the total number of cells counted
								"other"
	Time (h)	1N1K	1N2K	2N2K	other			0N1K	0N2K	1N0K	1N3K	1N>3K	2N0K	2N1K	2N3K	2N>3K	3N0K	3N1K	3N2K	3N3K	3N>3K	>3N0K	>3N1K	>3N2K	>3N3K	>3N>3K	U
-Tet	0	76.1134	15.3846	5.26316	3.23887			0.809717	0	1.21457	0	0	0	0	0	0	0	0	0	0	0	0	0	0	0	0	1.21457
	96	69.9115	13.2743	11.0619	5.75221			0	0	0.884956	0	0	0	0	0	0.884956	0	0	0	0.884956	0	0	0	0	0	0	3.09735
		1N1K	1N2K	2N2K	other
+Tet	0	76.1134	15.3846	5.26316	3.23887			0.809717	0	1.21457	0	0	0	0	0	0	0	0	0	0	0	0	0	0	0	0	1.21457
	24	65.2381	16.1905	11.9048	6.66667			0	0	0	0	0	0	0.47619	0.47619	0	0	0	0	0	0	0	0	0.47619	0	0	4.7619
	41	67.1587	15.1292	9.22509	8.48708			0	0	1.10701	0	0	0	1.47601	0	0	0	0	0	0.369004	0	0	0	0	0	0	5.53506
	48	77.5785	16.1435	3.58744	2.69058			0	0	0	0	0	0	0	0	0	0	0	0	0	0	0	0	0	0	0	2.69058
	55	77.3756	9.04977	9.04977	4.52489			0.452489	0	0	0	0	0	2.26244	0.904977	0	0	0	0	0	0	0	0	0	0	0.452489	0.452489
	72	61.9048	18.1818	15.5844	4.329			0	0	1.7316	0	0	0.4329	0.4329	0.4329	0	0	0	0	0	0	0	0	0	0	0	1.2987
	96	72.3214	7.14286	15.625	4.91071			0.446429	0	0.446429	0	0	0.892857	2.23214	0.446429	0	0	0	0	0	0	0	0	0	0	0	0.446429

## Sheet: Tb927.9.4910 (PDK1)
								"other"
	Time (h)	1N1K	1N2K	2N2K	other	Total cells counted		0N1K	0N2K	1N0K	1N3K	1N>3K	2N0K	2N1K	2N3K	2N>3K	3N0K	3N1K	3N2K	3N3K	3N>3K	>3N0K	>3N1K	>3N2K	>3N3K	>3N>3K	U	Total "other"
-Tet	0	172	44	31	17	264		1			1	2	1	6					2	1						1	2	17
	72	155	29	3	10	197				1				4	1												4	10
		1N1K	1N2K	2N2K	other
+Tet	0	172	44	31	17	264		1			1	2	1	6					2	1						1	2	17
	13	209	47	29	12	297					1	1		6	2													10
	24	178	19	21	3	221								2	2													4
	34	151	34	22	8	215		1		2	1			2	1							1						8
	44	172	16	17	12	217		3		3	1	1	1	3														12
	48	147	31	28	28	234		3	1	1				8	1	2			2	2		1		1			5	27
Values calculated as a percentage of the total number of cells counted
								"other"
	Time (h)	1N1K	1N2K	2N2K	other			0N1K	0N2K	1N0K	1N3K	1N>3K	2N0K	2N1K	2N3K	2N>3K	3N0K	3N1K	3N2K	3N3K	3N>3K	>3N0K	>3N1K	>3N2K	>3N3K	>3N>3K	U
-Tet	0	65.1515	16.6667	11.7424	6.43939			0.378788	0	0	0.378788	0.757576	0.378788	2.27273	0	0	0	0	0.757576	0.378788	0	0	0	0	0	0.378788	0.757576
	72	78.6802	14.7208	1.52284	5.07614			0	0	0.507614	0	0	0	2.03046	0.507614	0	0	0	0	0	0	0	0	0	0	0	2.03046
		1N1K	1N2K	2N2K	other
+Tet	0	65.1515	16.6667	11.7424	6.43939			0.378788	0	0	0.378788	0.757576	0.378788	2.27273	0	0	0	0	0.757576	0.378788	0	0	0	0	0	0.378788	0.757576
	13	70.3704	15.8249	9.76431	4.0404			0	0	0	0.3367	0.3367	0	2.0202	0.673401	0	0	0	0	0	0	0	0	0	0	0	0
	24	80.543	8.59729	9.50226	1.35747			0	0	0	0	0	0	0.904977	0.904977	0	0	0	0	0	0	0	0	0	0	0	0
	34	70.2326	15.814	10.2326	3.72093			0.465116	0	0.930233	0.465116	0	0	0.930233	0.465116	0	0	0	0	0	0	0.465116	0	0	0	0	0
	44	79.2627	7.37327	7.8341	5.52995			1.38249	0	1.38249	0.460829	0.460829	0.460829	1.38249	0	0	0	0	0	0	0	0	0	0	0	0	0
	48	62.8205	13.2479	11.9658	11.9658			1.28205	0.42735	0.42735	0	0	0	3.4188	0.42735	0.854701	0	0	0.854701	0.854701	0	0.42735	0	0.42735	0	0	2.13675

[truncated: 44 more sheets: Tb927.7.2750, Tb927.7.7360 (CRK2), Tb927.11.1180 (CRK6), Tb927.10.7780 (KFR1), Tb927.10.15300, Tb927.4.3420 (WEE1), Tb927.11.14070(RDK1), Tb927.7.5770 (PK53), Tb927.9.11100&Tb927.9.11030, Tb927.11.5340, Tb927.10.1070 (CRK1), Tb927.9.1670 (AUK3), Tb927.7.3210, Tb927.10.8420 (TOR1), Tb927.1.1930 (TOR4), Tb927.6.4970, Tb927.9.10920 (PK6), Tb927.11.2040, Tb927.8.5730 (SLK1), Tb927.9.12880 (SLK2) …]
