# Supplementary material for: Regulators of Trypanosoma brucei Cell Cycle Progression and Differentiation Identified Using a Kinome-Wide RNAi Screen
Source: PLoS Pathog. 2014 Jan 16;10(1):e1003886. doi: 10.1371/journal.ppat.1003886 (PMC3894213; doi:10.1371/journal.ppat.1003886)
Supplement: Table S3 — List of differentially expressed genes identified by RNAseq following induction of RDK1 RNAi for 48 hr. (XLSX) [file ppat.1003886.s007.xlsx]

## Sheet: Upregulated
		Clone 1				Clone 2
Gene ID	Product Description	Uninduced (FPKM)	Induced (FPKM)	Fold Change (log2 Induced/Uninduced)	P-value	Uninduced (FPKM)	Induced (FPKM)	Fold Change (log2 Induced/Uninduced)	P-value
Tb927.6.480	EP3-2 procyclin,PARP A-beta,surface protein EP3-2,surface protein EP3-2 procyclin precursor,procyclic form specific polypeptide A-beta precursor	0	26.7609	Not a number	4.12195e-07	0	20.1575	Not a number	7.98546e-07
Tb927.6.450	EP3-2 procyclin,PARP,procyclin PARP A,procyclin B1- alpha,procyclic acidic repetitive protein A.beta,procyclic form specific polypeptide B1-alpha precursor	0	20.2556	Not a number	3.35205e-06	0	15.3248	Not a number	5.52494e-06
Tb927.6.510	GPEET2 procyclin precursor,PARP A-alpha,procyclin A-alpha,procyclic form specific polypeptide A-alpha precursor	13.2942	662.788	5.63968	0	12.3199	555.01	5.49345	0
Tb927.10.10250	EP2 procyclin (EP2)	2.84059	89.9987	4.98564	1.77858e-13	2.67033	67.7845	4.66587	5.25002e-12
Tb927.5.440	trans-sialidase, putative	24.2489	536.661	4.46802	0	21.9388	480.533	4.45308	0
Tb927.10.10260	EP1 procyclin (EP1)	8.09676	178.704	4.46408	0	7.54946	152.61	4.33734	0
Tb927.6.520	EP3-2 procyclin,PARP A-beta,surface protein EP3-3 procyclin precursor,procyclic form specific polypeptide A-beta precursor	18.9664	299.852	3.98273	0	12.1993	250.539	4.36017	0
Tb927.8.6010	hypothetical predicted multi-pass transmembrane protein	8.53534	107.71	3.65756	1.31006e-13	15.8159	92.4438	2.5472	9.74429e-11
Tb927.7.6850	trans-sialidase (TbTS)	14.2902	176.855	3.62947	0	14.5907	157.199	3.42948	0
Tb927.7.6830	trans-sialidase, putative	12.6187	155.604	3.62425	0	12.8302	137.109	3.4177	0
Tb927.5.4020	hypothetical protein	5.62065	61.5945	3.45399	2.40252e-13	6.12284	53.5081	3.12748	2.86215e-13
Tb927.5.2260	hypothetical protein, conserved	36.8763	386.704	3.39046	0	39.354	312.882	2.99103	0
Tb927.5.2160	hypothetical protein, conserved	30.2815	257.919	3.09041	1.77636e-15	35.0686	206.412	2.55728	1.75415e-14
Tb927.5.2170	hypothetical protein, conserved	30.5713	259.436	3.08513	1.77636e-15	35.9064	211.186	2.5562	1.28786e-14
Tb11.02.4150	pyruvate phosphate dikinase (PPDK)	41.1385	330.135	3.0045	1.86517e-14	39.9108	303.317	2.92598	0
Tb927.10.15410	glycosomal malate dehydrogenase (gMDH)	63.5941	468.601	2.8814	1.68754e-14	70.0688	413.704	2.56175	3.30846e-14
Tb11.22.0001	hypothetical protein, conserved	22.8245	165.825	2.861	2.19824e-14	18.4822	148.702	3.00822	0
Tb927.5.2200	hypothetical protein, conserved	32.0998	228.724	2.83297	6.79456e-14	36.7346	189.448	2.36659	4.8761e-13
Tb927.5.2230	hypothetical protein, conserved	32.0998	228.724	2.83297	6.79456e-14	36.7346	189.448	2.36659	4.8761e-13
Tb11.01.3915	RNA-binding protein, putative (RBP5)	25.8465	154.785	2.58222	1.14903e-10	26.272	130.983	2.31778	1.88453e-10
Tb927.10.15900	hypothetical protein, conserved	9.0313	48.2533	2.41762	5.27509e-06	14.9153	38.4515	1.36625	0.0017888
Tb927.10.4280	hypothetical protein, conserved	13.8663	72.0238	2.37689	3.65372e-08	10.3244	59.0398	2.51563	6.86703e-09
Tb11.02.5480	hypothetical protein, conserved	49.4055	238.214	2.26952	6.57134e-11	52.3163	189.783	1.85902	1.28072e-09
Tb11.02.5490	hypothetical protein, conserved	53.2393	240.166	2.17347	2.27102e-10	52.7305	201.441	1.93365	3.13559e-10
Tb927.10.7180	cysteine-rich, acidic integral membrane protein precursor (CRAM)	150.823	664.93	2.14034	1.64512e-06	144.145	625.822	2.11823	9.08154e-08
Tb927.10.9320	hypothetical protein, conserved	5.77008	25.4292	2.13982	1.11916e-05	9.79054	26.8673	1.45639	0.000246923
Tb927.4.3500	hypothetical protein, conserved	47.1541	205.818	2.12591	3.50967e-10	46.1607	178.021	1.94731	1.57247e-10
Tb927.7.7470	receptor-type adenylate cyclase GRESAG 4, putative	12.8654	55.828	2.11749	5.28539e-10	14.2521	50.5215	1.82573	2.12717e-09
Tb11.01.0725	cation transporter, putative	89.6575	388.233	2.11443	2.58164e-08	86.0944	354.87	2.0433	1.67532e-09
Tb11.02.4520	amino acid permease/transporter, putative	14.1851	60.5141	2.09289	5.78367e-09	17.871	56.2591	1.65447	1.01698e-07
Tb927.8.4050	hypothetical protein, conserved	45.5453	193.03	2.08345	2.67686e-08	49.4964	170.366	1.78324	9.58972e-08
Tb927.8.4100	hypothetical protein, conserved	45.5453	193.03	2.08345	2.67686e-08	49.4964	170.366	1.78324	9.58972e-08
Tb927.7.5940	Protein Associated with Differentiation (TbPAD2)	76.7557	312.455	2.0253	1.18409e-07	81.6087	301.616	1.88592	4.15198e-08
Tb11.01.0730	cation transporter, putative	82.1918	332.803	2.0176	6.75755e-08	75.7592	297.583	1.9738	2.97209e-09
Tb927.3.590	adenosine transporter, putative	3.2329	11.7707	1.8643	0.000909892	1.26083	6.77477	2.42579	0.000804901
Tb11.01.7880	microtubule-associated protein,corset-associated protein 17 (CAP17)	29.9557	108.792	1.86067	5.70054e-07	29.169	113.401	1.95892	1.29777e-08
Tb927.7.4390	threonine synthase, putative	38.2773	138.243	1.85265	2.07931e-07	39.0735	129.241	1.7258	7.16982e-08
Tb927.3.4500	fumarate hydratase, class I (FHc)	36.0988	128.625	1.83315	8.25833e-08	34.7844	121.569	1.80526	5.80097e-09
Tb09.211.4070	hypothetical protein	19.041	67.644	1.82885	1.22235e-06	16.1118	66.1539	2.03771	2.25377e-08
Tb927.10.2560	mitochondrial malate dehydrogenase (mMDH)	51.787	183.139	1.82228	4.10525e-08	48.6266	154.347	1.66636	2.10427e-08
Tb927.8.8300	amino acid transporter, putative	24.2425	85.1121	1.81183	5.51835e-08	18.4107	74.5578	2.01781	2.93493e-10
Tb927.8.6170	transketolase, putative (TK)	43.4606	150.349	1.79053	5.45016e-07	40.9051	149.058	1.86552	7.83417e-09
Tb11.01.0720	cation transporter, putative	35.2512	119.259	1.75836	6.20585e-08	32.4292	113.534	1.80776	1.46544e-09
Tb11.01.4702	cytochrome oxidase subunit X (COXX)	51.2189	172.399	1.751	2.5801e-07	49.2652	167.663	1.76693	1.57202e-08
Tb927.10.10240	procyclin-associated gene 1 (PAG1) protein (PAG1)	5.89231	19.8197	1.75003	0.000102019	4.62786	18.3525	1.98756	7.5838e-06
Tb927.7.1790	Adenine phosphoribosyltransferase, putative	15.9338	53.1376	1.73764	1.99758e-05	21.7941	48.0831	1.14159	0.00117831
Tb927.10.11220	procyclic form surface glycoprotein (PSSA-2)	34.6923	112.735	1.70025	1.42428e-07	39.6056	110.9	1.48549	3.91795e-07
Tb927.8.4010	flagellum-adhesion glycoprotein (fla1)	25.4512	81.0133	1.67042	2.12919e-07	15.8116	85.4519	2.43413	3.17524e-14
Tb927.10.14000	aconitase (ACO)	33.6245	106.451	1.6626	3.24874e-06	35.708	103.274	1.53215	1.90592e-06
Tb927.10.13430	citrate synthase, putative	27.3643	85.6552	1.64625	2.92499e-07	28.2557	83.1523	1.55721	1.0596e-07
Tb11.01.0760	cation transporter, putative	58.4966	182.259	1.63957	1.32972e-06	61.0525	161.658	1.40482	3.46708e-06
Tb927.6.380	hypothetical protein, conserved	12.2924	38.0524	1.63022	3.96161e-05	12.0496	39.6902	1.7198	2.95969e-06
Tb09.160.5480	purine nucleoside transporter (TbNT10)	37.4859	114.462	1.61045	5.66686e-07	35.6508	105.808	1.56944	9.37104e-08
Tb927.6.200	receptor-type adenylate cyclase GRESAG 4, putative	20.3078	61.1648	1.59067	2.68718e-06	19.6635	53.4806	1.4435	1.72497e-06
Tb11.02.2310	prostaglandin f synthase	122.737	367.14	1.58075	1.53771e-05	120.037	371.142	1.62849	7.49389e-07
Tb11.39.0005	hypothetical protein, conserved	28.9218	86.2831	1.57692	1.04831e-06	34.802	89.2069	1.35799	4.20199e-06
Tb927.6.370	hypothetical protein, conserved	13.4934	39.7815	1.55985	5.37424e-05	12.2512	41.9167	1.7746	1.08388e-06
Tb927.7.5550	hypothetical protein, conserved	16.4628	48.4948	1.55862	1.18814e-05	16.2681	49.2758	1.59883	1.25451e-06
Tb927.10.13560	mevalonate-diphosphate decarboxylase	18.3982	53.9675	1.55253	4.00768e-06	27.356	52.3751	0.937022	0.00118926
Tb09.160.4460	TFIIF-stimulated CTD phosphatase, putative	285.689	836.283	1.54954	0.00027094	267.053	806.343	1.59427	2.52706e-05
Tb927.7.4970	glutamine synthetase, putative	37.7074	110.24	1.54773	1.20013e-06	43.8556	99.622	1.1837	3.45169e-05
Tb927.10.12210	ribulose-5-phosphate 3-epimerase, putative	24.5464	71.7038	1.54653	1.28432e-05	23.6377	64.9116	1.45739	1.07251e-05
Tb927.10.14070	mevalonate diphosphate decarboxylase	18.0285	52.1903	1.53351	5.51965e-06	26.7213	50.6433	0.922378	0.00145294
Tb09.160.4310	glutamate dehydrogenase (GDH)	51.657	149.538	1.53347	7.95416e-05	50.4813	154.96	1.61808	3.52957e-06
Tb09.160.4480	TFIIF-stimulated CTD phosphatase, putative	265.282	758.485	1.51559	0.000312196	248.518	735.826	1.56601	2.81885e-05
Tb927.8.7600	amino acid transporter, putative	59.0972	166.772	1.49672	1.33224e-05	67.6198	159.837	1.24109	6.0678e-05
Tb927.7.2980	hypothetical protein, conserved	54.0082	151.702	1.48999	3.40614e-06	61.655	159.088	1.36753	2.52266e-06
Tb927.7.3020	hypothetical protein, conserved	54.0035	151.686	1.48996	3.40772e-06	61.6722	159.051	1.3668	2.5542e-06
Tb927.6.460	procyclin associated gene 3 (PAG3) protein,procyclin PARP A,procyclic acidic repetitive protein A (PAG3)	11.3754	31.7872	1.48253	0.00230972	8.00049	31.1021	1.95885	5.89084e-05
Tb927.4.5060	hypothetical protein	12.1832	33.3884	1.45445	0.00039609	11.3146	38.1231	1.75248	4.34207e-06
Tb11.02.3860	hypothetical protein, conserved	17.5799	47.7629	1.44197	8.24369e-06	13.3682	41.7134	1.64171	1.4554e-07
Tb11.01.7170	C-14 sterol reductase, putative	24.1368	65.1196	1.43186	9.72204e-06	21.5811	62.2786	1.52897	4.71261e-07
Tb927.7.2680	hypothetical protein, conserved,zinc finger protein family member, putative (ZC3H22)	15.6435	41.9476	1.42303	8.06405e-06	12.8585	34.4302	1.42095	2.51661e-06
Tb927.7.5680	deoxyribose-phosphate aldolase, putative	19.0727	50.6935	1.41029	0.000123825	15.9774	47.1698	1.56183	1.16383e-05
Tb927.8.7350	trans-sialidase, putative,neuraminidase, putative	11.5802	30.7215	1.40759	2.89253e-05	8.91475	28.7272	1.68815	2.98523e-07
Tb927.5.2580	hypothetical protein, conserved	24.3703	64.5127	1.40446	1.69117e-05	23.2417	64.3902	1.47012	1.25512e-06
Tb927.8.1610	MSP-B, putative	221.05	585.144	1.40442	0.00139389	219.24	555.133	1.34032	0.000657869
Tb927.8.1620	MSP-B, putative	218.576	578.572	1.40436	0.00139574	217.276	548.498	1.33596	0.00068755
Tb927.8.1630	MSP-B, putative	218.576	578.572	1.40436	0.00139574	217.276	548.498	1.33596	0.00068755
Tb927.8.1640	MSP-B, putative	206.744	542.518	1.39182	0.00145531	200.048	521.592	1.38257	0.00040133
Tb11.02.4080	sterol 14-alpha-demethylase (CYP51)	30.5798	79.8361	1.38446	9.86815e-06	35.693	72.8805	1.02989	0.000267359
Tb927.8.7340	trans-sialidase, putative,neuraminidase, putative	18.3398	47.7485	1.38048	1.13788e-05	12.87	44.6559	1.79484	4.43392e-09
Tb927.3.3630	elongation factor ts, putative (EF-TS)	14.7298	38.0713	1.36996	0.000600906	15.6839	34.0161	1.11694	0.00217579
Tb11.02.3740	receptor-type adenylate cyclase GRESAG 4, putative	15.0947	38.9478	1.3675	1.68404e-05	16.4706	36.033	1.12943	8.46251e-05
Tb927.4.4940	hypothetical protein, conserved	14.4347	36.8827	1.3534	3.12189e-05	14.2996	36.7524	1.36186	5.55805e-06
Tb927.7.5930	Protein Associated with Differentiation (TbPAD1)	85.7734	213.838	1.31791	0.000378584	92.3436	205.027	1.15073	0.000554023
Tb927.8.1790	hypothetical protein, conserved	42.4523	105.348	1.31126	0.00013265	42.4279	111.245	1.39065	1.1435e-05
Tb09.244.2700	hypothetical protein, conserved	14.6927	35.2699	1.26334	0.00166021	13.7559	32.5112	1.24089	0.00104572
Tb927.10.7700	ABC transporter, putative	32.2987	77.2751	1.25853	7.17067e-05	36.0629	82.7661	1.19852	4.18638e-05
Tb11.01.8200	enoyl-CoA hydratase/isomerase family protein, putative	32.1749	76.8538	1.25618	6.34393e-05	28.7554	63.923	1.1525	8.92949e-05
Tb927.7.6800	hypothetical protein, conserved	14.5978	34.8676	1.25614	0.000628009	13.7037	34.4881	1.33153	0.000111187
Tb927.7.5990	hypothetical protein, conserved	76.0208	180.477	1.24735	0.000494948	80.9765	174.04	1.10384	0.000593705
Tb927.3.3330	heat shock protein 20, putative	41.5736	98.2287	1.24048	0.000286615	43.3329	87.7922	1.01863	0.00129897
Tb927.3.2150	protein phosphatase 2C, putative	14.1081	33.2909	1.23861	0.000756218	14.3292	29.6808	1.05057	0.00210066
Tb927.8.7640	amino acid transporter 1, putative (AATP1)	122.872	285.344	1.21555	0.00105377	124.576	275.082	1.14284	0.000588305
Tb927.10.11890	hypothetical protein, conserved	25.5055	59.1068	1.21251	0.000308752	24.3737	52.6932	1.11229	0.0004274
Tb927.10.12240	short-chain dehydrogenase, putative	41.4549	95.9555	1.21082	9.06473e-05	41.232	81.1512	0.976847	0.000581817
Tb927.7.5970	hypothetical protein, conserved	83.3899	192.047	1.20352	0.000916571	84.4597	187.645	1.15167	0.000401793
Tb09.160.1070	hypothetical protein, conserved	16.0477	36.9435	1.20295	0.00127333	17.6	39.5076	1.16656	0.000514817
Tb11.03.0230	isocitrate dehydrogenase, putative (IDH)	64.5903	148.468	1.20076	0.000302993	70.7042	148.035	1.06607	0.000407195
Tb927.7.3520	hypothetical protein, conserved	37.8034	86.6811	1.1972	0.000768699	47.2539	93.2511	0.980686	0.00179509
Tb927.1.2110	calpain-like cysteine peptidase, putative,cysteine peptidase, Clan CA, family C2, putative	15.2239	34.7009	1.18864	0.000231585	13.1638	30.5907	1.21652	7.78525e-05
Tb11.01.7190	NADH-cytochrome b5 reductase, putative (B5R)	14.7546	33.5009	1.18303	0.00207489	15.1568	32.5159	1.10118	0.00193292
Tb09.211.4980	leucine-rich repeat protein (LRRP), putative	11.8433	26.8518	1.18095	0.000584651	10.3551	25.1828	1.28209	0.000106562
Tb927.8.7730	dihydroceramide synthase, putative	19.0822	43.218	1.1794	0.000594468	17.1583	43.7932	1.3518	3.35128e-05
Tb11.01.2690	hypothetical protein, conserved	19.8092	44.4223	1.16511	0.0010257	20.1057	47.9051	1.25258	0.000127201
Tb11.02.1230	NADH-cytochrome b5 reductase, putative (B5R)	20.8103	46.4752	1.15916	0.0012158	20.0303	56.9259	1.5069	5.54716e-06
Tb11.01.3610	membrane-bound acid phosphatase, putative	71.2689	159.099	1.15858	0.000810366	72.1587	156.202	1.11417	0.000346833
Tb927.10.2210	ubiquitin carboxyl-terminal hydrolase, putative,cysteine peptidase, Clan CA, family C19, putative	23.8749	52.9307	1.14861	0.000186288	21.3234	47.9344	1.16862	4.3019e-05
Tb11.01.0770	cation transporter, putative	90.7317	201.061	1.14795	0.000987443	82.8817	191.927	1.21143	0.000100677
Tb927.5.340	expression site-associated gene (ESAG) protein, putative,expression site-associated gene 5 (ESAG5) protein, putative	61.4371	134.657	1.13211	0.000615185	67.1783	126.381	0.911714	0.00213884
Tb11.01.6650	serine/threonine-protein kinase, putative	14.4452	31.5152	1.12545	0.000692646	14.4232	30.043	1.05864	0.00061604
Tb927.5.1450	receptor-type adenylate cyclase GRESAG 4, putative	27.5572	59.1913	1.10295	0.00125243	27.0962	58.3937	1.10772	0.000328665
Tb09.211.4400	hypothetical protein, conserved	24.3231	52.2238	1.10238	0.000523631	22.6129	51.2228	1.17964	8.26015e-05
Tb927.10.4880	hypothetical protein, conserved	39.595	85.012	1.10235	0.000589262	43.7613	82.094	0.907622	0.00197315
Tb11.02.5400	cystathionine beta-synthase, putative	51.6278	110.82	1.102	0.000419526	51.0132	118.574	1.21684	2.73395e-05
Tb11.01.7120	hypothetical protein, conserved	33.7273	72.179	1.09766	0.000854718	36.3866	79.0758	1.11983	0.000198448
Tb927.3.3340	3', 5'-cyclic nucleotide phosphodiesterase, putative (PDED)	17.2505	36.8919	1.09667	0.000489364	19.2616	37.6103	0.965399	0.000787204
Tb927.8.6580	succinate dehydrogenase flavoprotein, putative	46.2809	98.3944	1.08816	0.00074741	48.3986	94.292	0.962172	0.000976282
Tb927.10.7020	acid phosphatase, putative	23.9474	50.2064	1.068	0.000721082	17.5928	52.1251	1.56699	4.55318e-07
Tb927.8.7530	3,2-trans-enoyl-CoA isomerase, mitochondrial precursor, putative	52.0252	108.984	1.06683	0.000582915	49.0399	112.331	1.19573	3.14196e-05
Tb927.8.1890	cytochrome c1, heme protein, mitochondrial precursor	51.5691	107.358	1.05785	0.000529564	48.6614	101.882	1.06604	0.000171902
Tb927.7.5950	hypothetical protein, conserved	29.0379	60.3931	1.05645	0.000557835	24.0082	61.2607	1.35143	3.42306e-06
Tb927.4.4620	cytochrome oxidase subunit VIII (COXVIII)	58.186	118.131	1.02164	0.00133834	26.0656	107.634	2.04591	7.52422e-09
Tb09.v1.0420	hypothetical protein, conserved	56.1653	113.319	1.01264	0.00117278	55.9167	117.36	1.06959	0.000239314
Tb927.1.4420	ABC transporter, putative	15.6763	31.3069	0.997898	0.00103508	13.8744	31.3518	1.17612	4.01264e-05
Tb09.211.3500	hypothetical protein, conserved	22.4741	44.3272	0.979932	0.0021896	20.5635	40.3793	0.973526	0.00137359
Tb11.01.4460	hypothetical protein, conserved	22.503	43.8476	0.962379	0.00150836	21.6813	44.0366	1.02225	0.000289924
Tb11.01.7310	hypothetical protein, conserved	31.4951	60.4652	0.94098	0.00187693	26.9272	53.9215	1.0018	0.000411698
Tb927.1.4100	cytochrome oxidase subunit IV (COXIV)	48.2842	92.1393	0.932266	0.00220661	38.2259	79.6286	1.05874	0.000184533

## Sheet: Downregulated
		Clone 1				Clone 2
Gene ID	Product Description	Uninduced (FPKM)	Induced (FPKM)	Fold Change (log2 Induced/Uninduced)	P-value	Uninduced (FPKM)	Induced (FPKM)	Fold Change (log2 Induced/Uninduced)	P-value
Tb927.2.6320	adenosine transporter 2, putative (TbNT6)	4.14259	0	Not a number	0.000659484	6.6712	1.61977	-2.04215	0.00170737
Tb11.01.6220	procyclin-associated gene 4 (PAG4) protein, putative	14.7476	1.21249	-3.60444	4.5087e-07	14.8188	3.1592	-2.2298	1.34108e-05
Tb09.v4.0111	variant surface glycoprotein (VSG, pseudogene), putative,chrIX additional, unordered contigs	11.1741	0.977308	-3.5152	8.73966e-08	9.3831	1.92063	-2.28848	1.60552e-05
Tb927.10.9490	expression site-associated gene 3 (ESAG3)-like protein	20.1278	2.20975	-3.18724	9.80294e-08	18.5418	5.33936	-1.79605	5.7603e-05
Tb927.8.7300	variant surface glycoprotein (VSG)-related, putative	21.5664	2.44813	-3.13903	1.4806e-08	18.5288	5.32645	-1.79852	3.43383e-05
Tb927.5.1410	64 kDa invariant surface glycoprotein (ISG64)	38.2892	5.21211	-2.877	5.2176e-12	34.596	4.64223	-2.89772	4.4853e-13
Tb927.5.1430	64 kDa invariant surface glycoprotein (ISG64)	9.68043	1.32806	-2.86575	6.28421e-06	9.14889	1.31432	-2.79928	6.93858e-06
Tb927.5.1390	64 kDa invariant surface glycoprotein (ISG64)	26.0934	3.59159	-2.86099	9.37088e-10	22.2381	3.93293	-2.49935	7.36176e-09
Tb927.5.1420	hypothetical protein	29.5888	4.2192	-2.81001	4.25482e-06	35.1268	6.95961	-2.33549	2.1486e-06
Tb11.01.6210	procyclin-associated gene 2-like protein, putative	30.847	4.84442	-2.67073	9.71847e-10	26.3306	11.5125	-1.19353	0.000452736
Tb11.02.0010	hypothetical protein, conserved	44.5112	7.01585	-2.66548	1.39922e-08	38.7042	11.0878	-1.80352	6.22782e-06
Tb927.5.1400	hypothetical protein	26.5114	4.20351	-2.65694	1.64414e-05	28.8546	6.46435	-2.15822	2.10814e-05
Tb927.3.5820	expression site-associated gene (ESAG, pseudogene), putative,expression site-associated gene 11 (ESAG11), degenerate	14.7978	2.44847	-2.59543	9.55485e-06	15.8507	3.43185	-2.20749	1.22247e-05
Tb927.5.4600	expression site-associated gene (ESAG) protein, putative,expression site-associated gene 3 (ESAG3) protein, putative	75.6455	12.6359	-2.58172	3.25895e-12	72.0859	27.2042	-1.40589	1.69998e-06
Tb927.8.7320	variant surface glycoprotein (VSG)-related, putative	22.4039	3.78384	-2.56582	2.10673e-07	18.2658	5.10107	-1.84028	2.77485e-05
Tb927.2.3320	65 kDa invariant surface glycoprotein (10C8.460)	26.3739	4.59261	-2.52172	9.93817e-09	18.9748	5.85926	-1.6953	2.51661e-05
Tb927.3.1470	variant surface glycoprotein (VSG)-related, putative	104.243	19.6275	-2.40901	2.23821e-13	88.8665	28.1675	-1.65761	7.12379e-09
Tb927.3.1520	variant surface glycoprotein (VSG)-related, putative	104.243	19.6275	-2.40901	2.23821e-13	88.8665	28.1675	-1.65761	7.12379e-09
Tb927.1.5100	expression site-associated gene 2 (ESAG2) protein, putative	42.3517	8.25142	-2.35971	1.35282e-09	33.494	11.2996	-1.56763	5.63224e-06
Tb11.01.3940	RNA-binding protein, putative (RBP9)	57.2045	11.3425	-2.33439	1.71029e-08	60.2026	12.8031	-2.23333	2.07098e-09
Tb05.5K5.240	expression site-associated gene (ESAG) protein, putative,expression site-associated gene 3 (ESAG3) protein, putative,BAC from homologous region on chr5	96.7835	19.3565	-2.32194	5.41722e-12	92.8269	32.7954	-1.50105	1.52574e-07
Tb927.7.7510	hypothetical protein	709.57	142.226	-2.31876	2.3797e-09	705.422	193.976	-1.86261	2.04705e-07
Tb927.8.6720	hypothetical protein, conserved	104.821	21.1378	-2.31003	6.33049e-13	105.439	23.6884	-2.15416	3.67706e-13
Tb927.1.5110	expression site-associated gene 11 (ESAG11) protein, putative	20.2662	4.13388	-2.29351	8.1909e-06	15.8415	5.70686	-1.47294	0.00134075
Tb927.2.3270	65 kDa invariant surface glycoprotein (10C8.435)	26.4309	5.43464	-2.28197	1.10363e-07	24.0486	7.49984	-1.68102	8.73701e-06
Tb927.3.4070	hypothetical protein, conserved	1083.75	223.862	-2.27535	3.29104e-07	1013.32	250.854	-2.01417	4.72659e-07
Tb927.1.5170	variant surface glycoprotein (VSG)-related, putative	20.0084	4.18614	-2.25692	8.294e-07	22.2517	5.61097	-1.9876	5.41947e-07
Tb11.01.3805	microtubule-associated protein,corset-associated protein 15 (CAP15)	448.355	93.9534	-2.25462	3.5898e-12	376.27	94.1589	-1.9986	9.75953e-12
Tb927.2.200	expression site-associated gene (ESAG, pseudogene), putative,expression site-associated gene 3 (ESAG3), degenerate	201.204	42.3247	-2.24909	2.69362e-12	191.211	48.1882	-1.98841	1.27101e-11
Tb927.2.3290	65 kDa invariant surface glycoprotein (10C8.445)	16.6403	3.51643	-2.2425	4.03309e-06	12.9417	4.79268	-1.43312	0.00101082
Tb927.10.14890	C-terminal motor kinesin, putative (TBKIFC1)	454.669	96.8847	-2.23048	2.28496e-07	436.567	121.301	-1.84761	2.52092e-06
Tb10.v4.0217	hypothetical protein,chrX additional, unordered contig	23.0567	4.93801	-2.22318	4.35507e-06	16.3739	2.91602	-2.48932	1.98747e-06
Tb09.v4.0201	expression site-associated gene 3 (ESAG3, pseudogene), putative,expression site-associated gene 3 (ESAG3), degenerate,chrIX additional, unordered contigs	21.6166	4.68882	-2.20484	2.10246e-05	21.5984	5.58941	-1.95015	2.97501e-05
Tb927.10.9450	hypothetical protein	78.8336	17.2477	-2.1924	5.33765e-10	74.1272	24.7804	-1.5808	2.46509e-07
Tb11.02.1566	variant surface glycoprotein (VSG)-related, putative	31.0002	6.90523	-2.16652	3.81935e-07	31.0208	9.10843	-1.76796	2.10959e-06
Tb927.2.6180	iron/ascorbate oxidoreductase family protein, putative (36E18.90)	15.8863	3.55044	-2.16172	0.000126629	18.9722	5.39612	-1.81389	9.38341e-05
Tb927.5.130	variant surface glycoprotein (VSG)-related, putative	16.817	3.86887	-2.11994	3.30431e-05	17.0675	4.99157	-1.77368	7.43953e-05
Tb927.10.14140	pyruvate kinase 1 (PYK1)	1269.7	292.463	-2.11816	2.80053e-06	1252.22	349.617	-1.84064	5.53104e-06
Tb927.1.4900	expression site-associated gene 11 (ESAG11) protein, putative	83.3414	19.4565	-2.09878	1.51583e-10	88.3289	26.7369	-1.72405	2.95349e-09
Tb927.8.6730	hypothetical protein, conserved	66.6537	15.7281	-2.08334	7.69775e-11	60.7809	16.3813	-1.89157	1.57715e-10
Tb927.3.5810	expression site-associated gene (ESAG, pseudogene), putative,expression site-associated gene 2 (ESAG2), degenerate	11.9452	2.88964	-2.04747	0.000177074	13.6457	3.73531	-1.86915	8.99386e-05
Tb927.7.180	hypothetical protein	71.5641	17.5129	-2.03081	2.12617e-10	70.546	19.741	-1.83737	3.43964e-10
Tb927.3.3270	ATP-dependent phosphofructokinase (TbPFK)	962.698	240.381	-2.00176	6.65027e-06	953.042	269.796	-1.82067	5.28292e-06
Tb05.5K5.210	hypothetical protein,BAC from homologous region on chr5	122.649	30.6318	-2.00144	4.59191e-09	114.229	40.2343	-1.50543	1.14524e-06
Tb927.10.5690	procyclin-associated gene 2 (PAG2) protein, putative	64.8925	16.2375	-1.99872	2.01141e-09	63.836	19.2694	-1.72806	1.05267e-08
Tb927.2.3300	65 kDa invariant surface glycoprotein (10C8.450)	19.152	4.80401	-1.99518	1.02288e-05	14.4642	4.97162	-1.54069	0.000339624
Tb927.10.2410	MSP-C, putative (MSP-C)	74.5353	18.8327	-1.98468	1.97789e-10	73.3683	28.8125	-1.34846	1.51196e-06
Tb927.5.4570	hypothetical protein, conserved	123.034	31.1771	-1.9805	6.62002e-09	113.334	41.5148	-1.44888	2.77636e-06
Tb927.2.6000	glycosylphosphatidylinositol-specific phospholipase C (GPI-PLC)	159.809	40.5208	-1.97961	2.34643e-10	152.044	55.0191	-1.46649	2.39092e-07
Tb927.4.1230	hypothetical protein	134.679	34.9776	-1.94502	4.18329e-10	132.17	38.4086	-1.7829	5.5435e-10
Tb927.3.1510	variant surface glycoprotein (VSG)-related, putative	18.8772	4.93871	-1.93444	6.87864e-05	20.912	7.02024	-1.57474	0.000137394
Tb927.5.400	75 kDa invariant surface glycoprotein, putative (ISG75)	86.1845	22.6285	-1.92929	9.00887e-10	87.2494	28.3124	-1.62371	1.95604e-08
Tb927.2.3280	65 kDa invariant surface glycoprotein (10C8.440)	18.3493	4.83371	-1.92452	2.30175e-05	13.6779	4.63512	-1.56117	0.000352759
Tb927.5.4580	hypothetical protein, conserved	127.02	33.7221	-1.91329	2.81869e-08	120.426	43.9736	-1.45344	3.54232e-06
Tb05.5K5.220	hypothetical protein,BAC from homologous region on chr5	128.252	34.1682	-1.90826	3.38208e-08	122.167	44.8543	-1.44554	4.40744e-06
Tb927.5.390	75 kDa invariant surface glycoprotein, putative	175.888	47.0789	-1.9015	1.40537e-07	172.769	55.0422	-1.65023	4.62297e-07
Tb927.7.6490	hypothetical protein, conserved	40.9855	11.0249	-1.89435	3.00991e-06	37.6861	11.9368	-1.65861	9.79476e-06
Tb927.5.370	75 kDa invariant surface glycoprotein, putative (ISG75)	117.506	31.7828	-1.88642	1.03328e-08	119.213	34.7507	-1.77843	4.01095e-09
Tb927.10.12800	hypothetical protein, conserved,zinc finger protein family member, putative (ZC3H38)	78.8655	21.4552	-1.87807	3.59057e-08	79.4696	22.6611	-1.81019	9.03942e-09
Tb927.5.1440	hypothetical protein	12.1341	3.30509	-1.87631	0.00189315	12.2309	2.3971	-2.35117	9.48249e-05
Tb11.02.0730	metacaspase,cysteine peptidase, Clan CD, family C13 (mca1)	55.7041	15.3005	-1.86421	3.24598e-08	50.7611	16.9579	-1.58177	3.28141e-07
Tb927.5.610	acidic phosphatase, putative	203.085	56.6028	-1.84314	8.66759e-08	202.156	58.6756	-1.78464	1.07275e-08
Tb927.2.3310	65 kDa invariant surface glycoprotein (10C8.455)	17.1948	4.83605	-1.83007	6.42278e-05	13.4525	4.07707	-1.72227	0.000124928
Tb927.5.350	75 kDa invariant surface glycoprotein, putative (ISG75)	118.582	33.4304	-1.82666	4.1244e-08	118.397	39.209	-1.59438	1.50442e-07
Tb927.10.9500	expression site-associated gene (ESAG) protein, putative,expression site-associated gene 3 (ESAG3) protein, putative	30.8778	8.76706	-1.8164	5.64971e-06	28.3661	11.6433	-1.28467	0.000284613
Tb927.5.309b	hypothetical protein	155.252	44.4035	-1.80586	2.94385e-08	154.501	54.0613	-1.51495	3.55772e-07
Tb927.10.5620	fructose-bisphosphate aldolase, glycosomal (ALD)	2852.34	842.155	-1.75999	0.000124153	2750.38	939.919	-1.54902	0.000130493
Tb927.10.14160	aquaglyceroporin (small solute channel), putative	185.033	55.6461	-1.73343	3.00039e-08	170.977	71.1055	-1.26577	8.96478e-06
Tb927.5.360	75 kDa invariant surface glycoprotein (ISG75)	397.414	121.966	-1.70416	5.9489e-05	395.994	137.62	-1.52479	6.97344e-05
Tb927.7.4260	hypothetical protein, conserved	57.9806	17.8567	-1.6991	2.1568e-06	61.748	24.6067	-1.32734	2.19193e-05
Tb927.5.310	hypothetical protein	149.05	46.0479	-1.69459	2.14021e-07	151.912	45.3803	-1.7431	5.74551e-09
Tb927.1.3830	glucose-6-phosphate isomerase, glycosomal (PGI)	348.255	110.918	-1.65066	5.17364e-05	327.893	125.647	-1.38384	0.000174048
Tb09.v4.0107	expression site-associated gene (ESAG) protein, putative,expression site-associated gene 5 (ESAG5) protein, putative,chrIX additional, unordered contigs	31.9599	10.1917	-1.64887	8.55275e-06	36.1496	13.8328	-1.38589	1.57344e-05
Tb927.10.8230	protein disulfide isomerase,bloodstream- specific protein 2 precursor (BS2)	812.928	261.303	-1.6374	0.000281659	752.124	296.656	-1.34218	0.00090605
Tb927.3.1500	variant surface glycoprotein (VSG)-related, putative	33.7143	10.9055	-1.6283	1.71197e-05	39.2429	11.8029	-1.73329	4.90833e-07
Tb927.8.6710	hypothetical protein, conserved	65.6502	21.2596	-1.62669	8.92855e-08	73.3236	19.3953	-1.91857	4.27733e-11
Tb09.211.3960	hypothetical protein, unlikely	38.0106	12.3152	-1.62596	0.000980108	27.4811	6.26323	-2.13346	5.80588e-05
Tb09.211.2060	hypothetical protein	31.3997	10.2628	-1.61333	0.0020333	25.8969	8.33703	-1.63517	0.00165613
Tb927.4.3980	chaperone protein DNAj, putative	52.8372	17.4141	-1.6013	2.49881e-07	51.3976	21.4897	-1.25805	9.37083e-06
Tb927.5.630	acidic phosphatase, putative	274.041	91.4232	-1.58376	2.89789e-05	260.026	107.665	-1.2721	0.000213462
Tb927.7.300	UDP-Gal or UDP-GlcNAc-dependent glycosyltransferase, putative	82.8286	27.897	-1.57002	3.16812e-07	85.964	40.109	-1.09981	7.68385e-05
Tb927.10.12820	hypothetical protein, conserved	137.713	46.4272	-1.56862	3.50837e-05	136.348	61.4446	-1.14993	0.00108248
Tb11.01.5820	hypothetical protein, conserved	18.1143	6.21963	-1.54223	0.000322335	16.6902	6.45522	-1.37046	0.000551383
Tb927.8.4060	flagellum-adhesion glycoprotein, putative	259.396	89.2322	-1.53952	4.79666e-05	247.404	100.495	-1.29975	0.000147053
Tb927.8.2270	hypothetical protein, conserved	170.998	59.2586	-1.52888	3.94768e-07	169.658	76.5575	-1.14802	3.42326e-05
Tb11.01.0120	haloacid dehalogenase-like hydrolase, putative	50.137	17.555	-1.51399	3.26383e-05	56.2194	17.1224	-1.71518	4.62568e-07
Tb927.10.530	hypothetical protein, conserved	42.3118	14.8546	-1.51015	1.50748e-06	44.3965	16.9468	-1.38943	1.67091e-06
Tb927.8.2080	hypothetical protein, conserved	78.553	27.6048	-1.50875	1.14954e-05	65.4311	30.9843	-1.07844	0.000781116
Tb927.7.6440	hypothetical protein, conserved	46.4793	16.417	-1.50139	6.61147e-05	50.2423	23.193	-1.11521	0.000561235
Tb927.10.1040	serine carboxypeptidase III precursor, putative,serine carboxypeptidase (CBP1) precursor, putative,serine peptidase, Clan SC, Family S10 (CBP1)	307.466	109.075	-1.49511	8.33139e-05	280.82	133.309	-1.07487	0.00185009
Tb927.8.2260	hypothetical protein, conserved	195.885	70.1392	-1.48171	1.08442e-06	192.488	86.4202	-1.15533	3.48063e-05
Tb927.8.2280	hypothetical protein, conserved	195.885	70.1392	-1.48171	1.08442e-06	192.488	86.4202	-1.15533	3.48063e-05
Tb11.01.1680	polyubiquitin, putative	7915.88	2842.33	-1.47767	0.000121644	7636.17	3178.01	-1.26473	7.76623e-05
Tb927.10.15910	glycerol uptake protein, putative	82.602	29.7111	-1.47518	1.10416e-06	78.9924	36.8882	-1.09855	7.91477e-05
Tb927.2.1700	hypothetical protein, conserved (27H14.90)	38.1037	13.8212	-1.46305	1.73409e-06	38.2629	12.3351	-1.63318	2.55701e-08
Tb09.v1.0650	hypothetical protein, conserved	105.044	38.6312	-1.44315	5.10785e-06	101.844	44.1758	-1.20503	2.94549e-05
Tb927.8.4110	flagellum-adhesion glycoprotein, putative	225.201	83.3726	-1.43357	0.000101981	215.17	91.4981	-1.23366	0.000209951
Tb927.8.3720	hypothetical protein, conserved	81.0984	30.1218	-1.42887	2.58328e-06	80.015	31.9763	-1.32327	3.42612e-06
Tb927.10.5680	procyclin-associated gene 1 (PAG1) protein, putative	28.0245	10.4172	-1.42771	0.000178446	30.4194	12.2094	-1.317	0.000114363
Tb927.6.440	haptoglobin-hemoglobin receptor (HpHbR)	71.277	26.4962	-1.42765	2.05259e-06	66.598	28.7321	-1.21282	1.47441e-05
Tb927.3.4100	hypothetical protein, conserved	574.569	213.756	-1.42651	0.00125317	535.629	224.648	-1.25357	0.00152733
Tb927.4.4580	hypothetical protein, conserved	67.9944	25.611	-1.40865	2.11959e-05	64.1413	27.7216	-1.21024	5.31156e-05
Tb927.10.2440	metacaspase MCA4,cysteine peptidase, Clan CD, family C13, putative (MCA4)	37.6376	14.2852	-1.39765	0.000118745	33.4316	15.1417	-1.14269	0.000753676
Tb927.10.4180	TFIIF-stimulated CTD phosphatase, putative	155.11	59.6239	-1.37933	4.3787e-06	153.261	79.848	-0.940658	0.000663674
Tb09.244.2120	expression site-associated gene (ESAG) protein, putative,expression site-associated gene 5 (ESAG5) protein, putative	78.2939	30.1282	-1.37778	4.00839e-06	85.5685	34.0201	-1.33069	1.87115e-06
Tb11.02.5540	hypothetical protein, conserved	88.2038	34.2603	-1.3643	1.67756e-05	94.4231	47.9341	-0.978088	0.000609583
Tb09.v4.0016	expression site- associated gene (ESAG) protein, putative,expression site associated gene 5 (ESAG5) protein, putative,chrIX additional, unordered contigs	49.5376	19.2573	-1.36312	1.36686e-05	61.7291	22.8327	-1.43485	6.36935e-07
Tb927.10.4780	GPI inositol deacylase precursor (GPIdeAc)	74.0485	28.9134	-1.35673	5.81644e-06	80.1058	37.4105	-1.09847	7.74027e-05
Tb927.10.1050	serine carboxypeptidase III precursor, putative,serine peptidase, Clan SC, Family S10 (CBP1)	237.007	92.6253	-1.35545	0.000178856	227.262	105.888	-1.10182	0.000768422
Tb927.10.14150	hypothetical protein, conserved	162.63	63.7371	-1.35139	0.00016833	153.551	66.1847	-1.21415	0.000154788
Tb927.8.2070	hypothetical protein, conserved	246.471	97.0221	-1.34503	2.11496e-05	259.271	118.004	-1.13562	9.88098e-05
Tb927.3.2610	GPI inositol deacylase 2 (GPIdeAc2)	39.0142	15.5072	-1.33106	1.12471e-05	38.2974	14.8718	-1.36467	2.30274e-06
Tb927.10.6720	hypothetical protein, conserved	180.635	72.0432	-1.32614	6.56594e-05	181.604	76.9564	-1.23868	4.09671e-05
Tb927.1.4650	cyclin-like F-box protein (CFB2)	154.984	62.4498	-1.31135	6.13154e-05	150.204	58.7125	-1.35519	4.45838e-06
Tb927.3.4110	hypothetical protein, conserved	298.902	120.56	-1.30993	0.0013061	300.253	129.091	-1.21779	0.000929866
Tb11.02.3050	hypothetical protein, conserved	86.2941	34.9808	-1.3027	2.71814e-05	79.8422	37.3326	-1.09672	0.000100102
Tb927.8.4520	hypothetical protein, conserved	97.5994	40.0561	-1.28485	7.67541e-05	100.802	40.9193	-1.30067	2.01948e-05
Tb927.10.13790	hypothetical protein, conserved	146.214	60.832	-1.26518	0.000523136	142.227	64.5623	-1.13943	0.000540237
Tb927.7.5790	protein disulfide isomerase, putative	275.95	115.758	-1.2533	3.22834e-05	232.126	122.928	-0.917095	0.000844149
Tb927.10.14760	hypothetical protein, conserved	209.43	88.3851	-1.24459	7.24703e-05	206.32	98.4477	-1.06745	0.000192988
Tb11.01.7530	hypothetical protein, conserved	86.8082	36.699	-1.24209	2.91221e-05	82.2084	46.0028	-0.837564	0.0022431
Tb11.47.0026	hypothetical protein, conserved	56.2792	24.003	-1.22939	3.65666e-05	59.6897	29.7112	-1.00647	0.000269361
Tb927.8.4430	uridine phosphorylase;with=PDB:3BJE	275.92	117.683	-1.22935	0.00066771	279.615	136.058	-1.03923	0.00170924
Tb927.6.3120	chaperone protein DNAj, putative	75.7679	32.4868	-1.22173	5.3115e-05	65.5414	30.4123	-1.10775	0.000139758
Tb927.7.470	hypothetical protein	74.4401	32.1763	-1.21008	8.67665e-05	79.7146	32.5952	-1.29019	9.90805e-06
Tb927.10.12010	hypothetical protein, conserved	62.9418	27.6351	-1.18752	0.00190312	68.6823	32.9056	-1.0616	0.00171294
Tb927.7.6600	hypothetical protein, conserved	56.7748	25.4199	-1.15929	0.000292158	44.017	19.2678	-1.19186	0.000255762
Tb11.12.0017	hypothetical protein	59.1154	26.5609	-1.15423	0.00011799	43.1723	22.9237	-0.913264	0.00187421
Tb11.01.0220	hypothetical protein, conserved	25.1946	11.3806	-1.14654	0.00173262	31.4385	11.4111	-1.4621	1.24123e-05
Tb927.8.7270	hypothetical protein, conserved	62.596	28.3267	-1.14391	0.000116233	70.5736	27.395	-1.36522	1.33487e-06
Tb927.7.4650	SNF2 DNA repair protein, putative	37.0526	16.9765	-1.12604	0.000149512	38.1972	19.1874	-0.993306	0.000316976
Tb927.8.7780	hypothetical protein, conserved	59.2832	27.4297	-1.11188	0.000326715	55.8902	29.873	-0.903754	0.0013549
Tb927.5.2000	hypothetical protein	92.6803	43.1137	-1.10412	0.000193324	97.9717	41.3299	-1.24518	7.55603e-06
Tb927.2.3580	transcription elongation factor s-II, putative (TFIIS2-1)	56.3975	26.6153	-1.08337	0.000238444	69.8129	25.6875	-1.44243	2.85236e-07
Tb927.4.4860	amino acid transporter 8, putative (AATP8)	136.529	65.0395	-1.06982	0.000661368	131.307	70.722	-0.892717	0.00176265
Tb927.5.1160	hypothetical protein, conserved	199.585	95.4158	-1.0647	0.000943812	189.83	87.4994	-1.11736	0.000108547
Tb11.02.5310	MSP-A, putative	67.0938	32.4768	-1.04677	0.000588727	65.0634	28.1453	-1.20895	1.53862e-05
Tb927.8.8340	hypothetical protein, conserved	55.9782	27.1974	-1.0414	0.001542	53.8356	22.1976	-1.27816	8.20217e-05
Tb927.7.5060	hypothetical protein, conserved	79.7175	38.7442	-1.04092	0.000472028	80.5931	39.9223	-1.01346	0.000241987
Tb11.01.6140	hypothetical protein, conserved	23.6208	11.5777	-1.02871	0.00203708	23.4272	11.8359	-0.985013	0.00167199
Tb927.7.6690	hypothetical protein	43.7014	21.5483	-1.02011	0.000924174	39.9397	21.3921	-0.900741	0.00218297
Tb927.10.1230	hypothetical protein, conserved	74.8187	37.4084	-1.00004	0.000710216	84.4393	44.3614	-0.92861	0.000776521
Tb927.6.3480	RNA-binding protein, putative (DRBD5)	45.0993	22.5843	-0.997786	0.00143734	44.3483	22.3975	-0.985542	0.00094956
Tb11.47.0001	65 kDa invariant surface glycoprotein-like protein	37.9544	19.2372	-0.980367	0.00161446	41.8302	18.8866	-1.14718	0.000104136
Tb927.8.6760	IgE-dependent histamine-releasing factor, putative	169.288	89.5832	-0.91818	0.00180233	158.569	80.8817	-0.971229	0.000427133
