# Supplementary material for: Regulators of Trypanosoma brucei Cell Cycle Progression and Differentiation Identified Using a Kinome-Wide RNAi Screen
Source: PLoS Pathog. 2014 Jan 16;10(1):e1003886. doi: 10.1371/journal.ppat.1003886 (PMC3894213; doi:10.1371/journal.ppat.1003886)
Supplement: Table S4 — Oligonucleotides used in this study. Separate tabs give details of (A) primer sequences used for constructing pre-Gateway RNAi plasmids along with (B) a list of these plasmids, (C) primer sequences for constructing Gateway RNAi plasmids, (D) the RNAi inserts for the NEK12-specific RNAi constructs, (E) qRT-PCR primers and (F) primers used to clone the RDK1 endogenous tagging construct. (XLSX) [file ppat.1003886.s008.xlsx]

## Sheet: A
OL number	Gene ID	Gene	Sequence	Restriction Sites
OL 3328	Tb927.7.3580	NEK11	GATCCTCGAGGGTACCCCTGAAGCTGGGAGAGCTTTG	XhoI, KpnI
OL 3329	Tb927.7.3580	NEK11	GATCTCTAGACTTAAGTTTTGTTATTACCTCGGGCG	XbaI, AflII
OL 3332	Tb927.10.4990	CRK3	GATCGGGCCCGGTACCAAAGGCTCTCGAGAAGAGGG	ApaI, KpnI
OL 3333	Tb927.10.4990	CRK3	GATCAAGCTTCTTAAGAGCGCTGGTAACACCTGAGT	HindIII, AflII
OL 3463	Tb927.10.16160	Orphan	GATCCTCGAGCCCGGGAAATGGACTTTACCCTCCGC	XhoI, XmaI
OL 3464	Tb927.10.16160	Orphan	GATCTCTAGAGGATCCCTGCCTCGGCTAATTCTGAC	XbaI, BamHI
OL 3465	Tb927.3.3290	Orphan	GATCCTCGAGCCCGGGTGTATTGCATGTGGGAGGAA	XhoI, XmaI
OL 3466	Tb927.3.3290	Orphan	GATCTCTAGAGGATCCGGCACTTGTATACCACGCCT	XbaI, BamHI
OL 3467	Tb927.9.1500	Orphan	GATCCTCGAGCCCGGGATCTCCAGACCCACTGATGG	XhoI, XmaI
OL 3468	Tb927.9.1500	Orphan	GATCTCTAGAGGATCCAGGCAAGGGCACATACAATC	XbaI, BamHI
OL 3598	Tb927.8.7110/Tb927.4.5310	NEK12 double	GGGGACAAGTTTGTACAAAAAAGCAGGCTCTCGAGGGTACCTTGGGTCAAGGAAGTTTTGGAAGCG	XhoI, KpnI sites (+AttB1)
OL 3599	Tb927.8.7110/Tb927.4.5310	NEK12 double	GGGGACCACTTTGTACAAGAAAGCTGGGTTCTAGAGGATCCACCAAGAGCCCACATTTCACTCTTT	XbaI, BamHI sites (+AttB2)
OL 3606	Tb927.3.3080	NEK6	GATCCTCGAGGTACCGAAGAAGTTGCAGGTCAGGC	XhoI, KpnI sites
OL 3607	Tb927.3.3080	NEK6	GATCTCTAGAGGATCCTCATCAAGGAAACTCGACCC	XbaI, BamHI sites
OL 3608	Tb927.3.3190	NEK7	GATCCTCGAGGGTACCGCCCTCGGTGTCATTCTTTA	XhoI, KpnI sites
OL 3609	Tb927.3.3190	NEK7	GATCTCTAGAGGATCCTATGCTCTCCCGATTCATCC	XbaI, BamHI sites
OL 3610	Tb927.8.1670	NEK13	GATCCTCGAGGGTACCCACGTGAAGAGAAGCAGCAG	XhoI, KpnI sites
OL 3611	Tb927.8.1670	NEK13	GATCTCTAGAGGATCCAATTTCGACTGAAACGTCCG	XbaI, BamHI sites
OL 3612	Tb927.9.4910	TbPDK1	ATCCTCGAGGGTACCGGTCCGCAGGACCTTATGTA	XhoI, KpnI sites
OL 3613	Tb927.9.4910	TbPDK1	GATCTCTAGAGGATCCACCACAGGCCCAGTAATCAG	XbaI, BamHI sites
OL 3614	Tb927.3.2240	AGC	GATCGGGCCCCCCGGGGGCGAACTCATTTGTTGGTT	ApaI, XmaI
OL 3615	Tb927.3.2240	AGC	GATCTCTAGAGGATCCTTGTTTCCACTTTGTGCAGC	XbaI, BamHI

## Sheet: B
RNAi plasmids generated in pRPaISL
Plasmid	Gene Name	Gene ID
pGL 1987	TbCRK3	Tb927.10.4990
pGL 1989	NEK 11	Tb927.7.3580
pGL 2028	Orphan	Tb927.10.16160
pGL 2029	Orphan	Tb927.3.3290
pGl 2030	Orphan	Tb927.11.6690
pGL 2051	NEK 6	Tb927.3.3080
pGL 2052	NEK 13	Tb927.8.1670
pGL 2053	TbPDK1	Tb927.9.4910
pGL 2064	NEK 12.1/12.2	Tb927.8.7110/Tb927.4.5310
pGL2068	AGC	Tb927.3.2440
pGL2093	NEK7	Tb927.3.3190

## Sheet: C
TLO number	pTL plasmid number	Gene	Sequence
TLO 1	pTL 1	Tb927.4.5390/Tb927.4.5310	GGGGACAAGTTTGTACAAAAAAGCAGGCTGAGGACCACGAGGAAAATGA
TLO 2	pTL 1	Tb927.4.5390/Tb927.4.5310	GGGGACCACTTTGTACAAGAAAGCTGGGTGAGCATATGTGCCAGCAAGA
TLO 3	pTL 2	Tb927.5.2820	GGGGACAAGTTTGTACAAAAAAGCAGGCTGACTCACGGAGGAGCAAGTC
TLO 4	pTL 2	Tb927.5.2820	GGGGACCACTTTGTACAAGAAAGCTGGGTGTTGCCACAGCTCATCTGAA
TLO 5	pTL 3	Tb927.6.3430	GGGGACAAGTTTGTACAAAAAAGCAGGCTAAGCAAGTAACGGACATGGG
TLO 6	pTL 3	Tb927.6.3430	GGGGACCACTTTGTACAAGAAAGCTGGGTGCGTCTCGGAGTCAGAAAAC
TLO 7	pTL 4	Tb927.8.1690/Tb927.8.1670	GGGGACAAGTTTGTACAAAAAAGCAGGCTGACTACTACGACGGTGGGGA
TLO 8	pTL 4	Tb927.8.1690/Tb927.8.1670	GGGGACCACTTTGTACAAGAAAGCTGGGTACATGTATAGCGGTGTGCCA
TLO 9	pTL 5	Tb927.9.1500	GGGGACAAGTTTGTACAAAAAAGCAGGCTCGCTGAATCATCCCTTCATT
TLO 10	pTL 5	Tb927.9.1500	GGGGACCACTTTGTACAAGAAAGCTGGGTGCAACAATCTCTGGTGAGCA
TLO 11	pTL 6	Tb927.10.14420	GGGGACAAGTTTGTACAAAAAAGCAGGCTTGCACTCTTCGTCATCAAGG
TLO 12	pTL 6	Tb927.10.14420	GGGGACCACTTTGTACAAGAAAGCTGGGTAAACAGTGCTTGCCATACCC
TLO 13	pTL 7	Tb927.10.14400/Tb927.10.14410/Tb927.10.14420	GGGGACAAGTTTGTACAAAAAAGCAGGCTATGAGGCTGGGTTGTTGTTC
TLO 14	pTL 7	Tb927.10.14400/Tb927.10.14410/Tb927.10.14420	GGGGACCACTTTGTACAAGAAAGCTGGGTAAGGTCGCTGCTTAGGATCA
TLO 15	pTL 8	Tb927.10.1380	GGGGACAAGTTTGTACAAAAAAGCAGGCTGTTGTGGGTCGAGATCCAGT
TLO 16	pTL 8	Tb927.10.1380	GGGGACCACTTTGTACAAGAAAGCTGGGTGACATGAATTTGAGCGAGCA
TLO 17	pTL 9	Tb927.11.11110	GGGGACAAGTTTGTACAAAAAAGCAGGCTTCCGAGGCACAGAATCTCTT
TLO 18	pTL 9	Tb927.11.11110	GGGGACCACTTTGTACAAGAAAGCTGGGTATCAAACGGTAGAACGCCAC
TLO 19	pTL 10	Tb927.11.15010	GGGGACAAGTTTGTACAAAAAAGCAGGCTGTGAGTAACCCCATCGCTGT
TLO 20	pTL 10	Tb927.11.15010	GGGGACCACTTTGTACAAGAAAGCTGGGTCGATCCCCAATACAATCCAC
TLO 21	pTL 11	Tb927.2.2120	GGGGACAAGTTTGTACAAAAAAGCAGGCTCAGCGTATTGAACAGCTCCA
TLO 22	pTL 11	Tb927.2.2120	GGGGACCACTTTGTACAAGAAAGCTGGGTGTGTTACCGCGGATTTCTGT
TLO 23	pTL12	Tb927.10.460	GGGGACAAGTTTGTACAAAAAAGCAGGCTCTGCAACGAGTGGTCAAAGA
TLO 24	pTL12	Tb927.10.460	GGGGACCACTTTGTACAAGAAAGCTGGGTTCGCCTAACTTCCTCTGCAT
TLO 25	pTL 13	Tb927.10.3340	GGGGACAAGTTTGTACAAAAAAGCAGGCTACACCTCTTCCCAACTGTGG
TLO 26	pTL 13	Tb927.10.3340	GGGGACCACTTTGTACAAGAAAGCTGGGTTAATCGCGTCTCGAACAGTG
TLO 27	pTL 14	Tb927.5.3150	GGGGACAAGTTTGTACAAAAAAGCAGGCTTACGGCTTCCACTCGTCTCT
TLO28	pTL 14	Tb927.5.3150	GGGGACCACTTTGTACAAGAAAGCTGGGTACCACCACGATAAGACCAGC
TLO 29	pTL 15	Tb927.8.4260	GGGGACAAGTTTGTACAAAAAAGCAGGCTACCACAAAAGTCACCCTTCG
TLO 30	pTL 15	Tb927.8.4260	GGGGACCACTTTGTACAAGAAAGCTGGGTGCTCGACATAACGGAGAAGC
TLO 31	pTL 16	Tb927.8.5500	GGGGACAAGTTTGTACAAAAAAGCAGGCTTTCCCCTTTCCGCTATTTCT
TLO 32	pTL 16	Tb927.8.5500	GGGGACCACTTTGTACAAGAAAGCTGGGTCACATTCAACTCACGGATGG
TLO 33	pTL 17	Tb927.11.5860	GGGGACAAGTTTGTACAAAAAAGCAGGCTTGTGTGGGAAGGATTCATCA
TLO 34	pTL 17	Tb927.11.5860	GGGGACCACTTTGTACAAGAAAGCTGGGTACGATATACAACGCCCTTGC
TLO35	pTL 18	Tb927.11.790	GGGGACAAGTTTGTACAAAAAAGCAGGCTACGGTCTCAGACTCGCTTGT
TLO 36	pTL 18	Tb927.11.790	GGGGACCACTTTGTACAAGAAAGCTGGGTATGCATTGAACCCGACTTTC
TLO 37	pTL 19	Tb927.1.3130	GGGGACAAGTTTGTACAAAAAAGCAGGCTGTAGAGGACAAGCAGGCAGG
TLO 38	pTL 19	Tb927.1.3130	GGGGACCACTTTGTACAAGAAAGCTGGGTTGGCACTAAGACCGAAATCC
TLO 39	pTL 20	Tb927.9.10040	GGGGACAAGTTTGTACAAAAAAGCAGGCTTCCTTCCAGTGATGTAGGGC
TLO 40	pTL 20	Tb927.9.10040	GGGGACCACTTTGTACAAGAAAGCTGGGTCCTCCGTCTCTTCCTCCTCT
TLO 41	pTL 21	Tb927.10.4990	GGGGACAAGTTTGTACAAAAAAGCAGGCTAAAGGCTCTCGAGAAGAGGG
TLO 42	pTL 21	Tb927.10.4990	GGGGACCACTTTGTACAAGAAAGCTGGGTAGCGCTGGTAACACCTGAGT
TLO 47	pTL24	Tb927.11.14500	GGGGACAAGTTTGTACAAAAAAGCAGGCTGCGGCATTTCCTACAGTGGT
TLO 48	pTL24	Tb927.11.14500	GGGGACCACTTTGTACAAGAAAGCTGGGTTACGAGGCATTTAGAGCACAA
TLO 49	pTL25	Tb927.3.1850	GGGGACAAGTTTGTACAAAAAAGCAGGCTTGTAGTGCCGTTTTGCCATT
TLO 50	pTL25	Tb927.3.1850	GGGGACCACTTTGTACAAGAAAGCTGGGTTTAGCACACAGTCGGAACCCT
TLO 51	pTL26	Tb927.5.3160	GGGGACAAGTTTGTACAAAAAAGCAGGCTCAACATTTGCACACGACGGT
TLO 52	pTL26	Tb927.5.3160	GGGGACCACTTTGTACAAGAAAGCTGGGTTTCTGGCCAGCCTCTGTAGTC
TLO 53	pTL27	Tb927.9.2350	GGGGACAAGTTTGTACAAAAAAGCAGGCTCGACAAGGCGCTTCAAATCT
TLO 54	pTL27	Tb927.9.2350	GGGGACCACTTTGTACAAGAAAGCTGGGTTGCTTAACAGAGGCTTCCACC
TLO 55	pTL28	Tb927.10.15880	GGGGACAAGTTTGTACAAAAAAGCAGGCTGGTCGCTGTGGTACATTCCC
TLO 56	pTL28	Tb927.10.15880	GGGGACCACTTTGTACAAGAAAGCTGGGTTGCGGTACGGTAAATGATCTA
TLO 57	pTL29	Tb927.4.2460	GGGGACAAGTTTGTACAAAAAAGCAGGCTGGCCCTTCTTTGCAACTTGA
TLO 58	pTL29	Tb927.4.2460	GGGGACCACTTTGTACAAGAAAGCTGGGTTACCACCTGTGATTGAGTGGT
TLO 59	pTL30	Tb927.5.3320	GGGGACAAGTTTGTACAAAAAAGCAGGCTACCTCGTTTTCTCGAGGACT
TLO 60	pTL30	Tb927.5.3320	GGGGACCACTTTGTACAAGAAAGCTGGGTTCCCACACAAGTGACAACTGT
TLO 61	pTL31	Tb927.7.3190	GGGGACAAGTTTGTACAAAAAAGCAGGCTTGAACGAAGCAAAGCAGGAA
TLO 62	pTL31	Tb927.7.3190	GGGGACCACTTTGTACAAGAAAGCTGGGTTGCAATTCGACACAGAGAGGG
TLO 63	pTL32	Tb927.7.3210	GGGGACAAGTTTGTACAAAAAAGCAGGCTATCTGCACGCACATAGTGAC
TLO 64	pTL32	Tb927.7.3210	GGGGACCACTTTGTACAAGAAAGCTGGGTTAACTTCGTTCCTTTTGGGAC
TLO 65	pTL33	Tb927.9.2240	GGGGACAAGTTTGTACAAAAAAGCAGGCTACCTCATCCAGGATTGCTCA
TLO 66	pTL33	Tb927.9.2240	GGGGACCACTTTGTACAAGAAAGCTGGGTTGTCTTCCTTTTCGCTCAACA
TLO 67	pTL34	Tb927.11.9290	GGGGACAAGTTTGTACAAAAAAGCAGGCTTTTGTTGTGGACGACGGTAA
TLO 68	pTL34	Tb927.11.9290	GGGGACCACTTTGTACAAGAAAGCTGGGTTCGGTGGTGAAGGTGTCATAC
TLO 69	pTL35	Tb927.3.1570	GGGGACAAGTTTGTACAAAAAAGCAGGCTGAGGAACGGGAACCGTAGAG
TLO 70	pTL35	Tb927.3.1570	GGGGACCACTTTGTACAAGAAAGCTGGGTTGAGTCTTTCCCTTCACGAGG
TLO 71	pTL36	Tb927.9.2140	GGGGACAAGTTTGTACAAAAAAGCAGGCTATTGCAGTGGATTTTGCAGA
TLO 72	pTL36	Tb927.9.2140	GGGGACCACTTTGTACAAGAAAGCTGGGTTAGAACCAACGGAGGGTGTAT
TLO 73	pTL37	Tb927.9.10920	GGGGACAAGTTTGTACAAAAAAGCAGGCTAGGTTCTTTTGGCACCGTTT
TLO 74	pTL37	Tb927.9.10920	GGGGACCACTTTGTACAAGAAAGCTGGGTTGATAGTGCCAGCGACTACAT
TLO 75	pTL38	Tb927.10.1460	GGGGACAAGTTTGTACAAAAAAGCAGGCTGATCACCGAGGTCCGTACTT
TLO 76	pTL38	Tb927.10.1460	GGGGACCACTTTGTACAAGAAAGCTGGGTTGGCTGTTTGAATGTACCCTT
TLO 77	pTL39	b927.11.10520	GGGGACAAGTTTGTACAAAAAAGCAGGCTCCCGTACATCTTGCCGTACC
TLO 78	pTL39	b927.11.10520	GGGGACCACTTTGTACAAGAAAGCTGGGTTACGTTACGGGATTGCTGTTC
TLO 79	pTL40	Tb927.2.2720	GGGGACAAGTTTGTACAAAAAAGCAGGCTTTTATGTAATGCAGCGAAGC
TLO 80	pTL40	Tb927.2.2720	GGGGACCACTTTGTACAAGAAAGCTGGGTTCCGTTGTCACGCTTATTCCC
TLO 81	pTL41	Tb927.11.9270	GGGGACAAGTTTGTACAAAAAAGCAGGCTTAACCTCCACTTGGAAAACAGG
TLO 82	pTL41	Tb927.11.9270	GGGGACCACTTTGTACAAGAAAGCTGGGTTTGTTGAAGCCATGGGAGTTG
TLO 83	pTL42	Tb927.6.2450	GGGGACAAGTTTGTACAAAAAAGCAGGCTTATCACGTATTTGCGAAGGGTT
TLO 84	pTL42	Tb927.6.2450	GGGGACCACTTTGTACAAGAAAGCTGGGTTCGAGGAAAGGGGACATTCTC
TLO 85	pTL43	Tb927.4.4590	GGGGACAAGTTTGTACAAAAAAGCAGGCTTAGTAGCGCCAACACAGAGAAT
TLO 86	pTL43	Tb927.4.4590	GGGGACCACTTTGTACAAGAAAGCTGGGTTGTCTCATCCTCCGCTACTCC
TLO 87	pTL44	Tb927.10.4940	GGGGACAAGTTTGTACAAAAAAGCAGGCTTAAACGAGTTCTGTGTTGGGGA
TLO 88	pTL44	Tb927.10.4940	GGGGACCACTTTGTACAAGAAAGCTGGGTTCTCCCGATCAATAAGGACAT
TLO 89	pTL45	Tb927.7.5770	GGGGACAAGTTTGTACAAAAAAGCAGGCTTAAAGAAGCAGATTTCGCACGT
TLO 90	pTL45	Tb927.7.5770	GGGGACCACTTTGTACAAGAAAGCTGGGTTCGCAGGTATTTGACAGGTTT
TLO 91	pTL46	Tb927.9.11100/Tb927.9.11030	GGGGACAAGTTTGTACAAAAAAGCAGGCTTACTGGTGATGGCCAACTGTTT
TLO 92	pTL46	Tb927.9.11100/Tb927.9.11030	GGGGACCACTTTGTACAAGAAAGCTGGGTTTCACCTTGACGTGTCCCTTC
TLO 93	pTL47	Tb927.10.13010	GGGGACAAGTTTGTACAAAAAAGCAGGCTTACTTTTGGACAAGCAGGGAAA
TLO 94	pTL47	Tb927.10.13010	GGGGACCACTTTGTACAAGAAAGCTGGGTTACTCCTGCTGTGCCTCAGTC
TLO 95	pTL48	Tb927.3.2690	GGGGACAAGTTTGTACAAAAAAGCAGGCTTATAAGGGGTGTGTGTCTATCG
TLO 96	pTL48	Tb927.3.2690	GGGGACCACTTTGTACAAGAAAGCTGGGTTAACTGCGATTGCTGTTGAAG
TLO 97	pTL49	Tb927.2.2260	GGGGACAAGTTTGTACAAAAAAGCAGGCTTAACCGCAAAGTCACATTACCC
TLO 98	pTL49	Tb927.2.2260	GGGGACCACTTTGTACAAGAAAGCTGGGTTCATAAAAGGCAACACCGTTT
TLO 99	pTL50	Tb927.11.14680	GGGGACAAGTTTGTACAAAAAAGCAGGCTTAACGCTCCCTTAAGTGCAAAA
TLO 100	pTL50	Tb927.11.14680	GGGGACCACTTTGTACAAGAAAGCTGGGTTGAATTCCCTCCAATGAAGAA
TLO133	pTL67	Tb927.11.5340	GGGGACAAGTTTGTACAAAAAAGCAGGCTGCGTCTCTCCGTTTCTTCGT
TLO134	pTL67	Tb927.11.5340	GGGGACCACTTTGTACAAGAAAGCTGGGTCACTCAAACAGCACCTTGCG
TLO135	pTL68	Tb927.10.10870	GGGGACAAGTTTGTACAAAAAAGCAGGCTTTTTGGTTCGTTTGCATGGT
TLO136	pTL68	Tb927.10.10870	GGGGACCACTTTGTACAAGAAAGCTGGGTTCAATCCATTTCTGCTGCCG
TLO137	pTL69	Tb927.10.1070	GGGGACAAGTTTGTACAAAAAAGCAGGCTTTACGAGCGGCTTCAGAAGA
TLO138	pTL69	Tb927.10.1070	GGGGACCACTTTGTACAAGAAAGCTGGGTCAGTTTGAGCTCCTTTTCGC
TLO139	pTL70	Tb927.3.4670	GGGGACAAGTTTGTACAAAAAAGCAGGCTCTCATAGGGATCTGAAACCG
TLO140	pTL70	Tb927.3.4670	GGGGACCACTTTGTACAAGAAAGCTGGGTCAACGCCTTATGCCTAATGA
TLO141	pTL71	Tb927.6.3110	GGGGACAAGTTTGTACAAAAAAGCAGGCTCCGTTTGCTGCATGAGACTG
TLO142	pTL71	Tb927.6.3110	GGGGACCACTTTGTACAAGAAAGCTGGGTACGTTTCTTGGGATCCACTT
TLO143	pTL72	Tb927.11.12310	GGGGACAAGTTTGTACAAAAAAGCAGGCTGTATACATTGGTCGTTGCCG
TLO144	pTL72	Tb927.11.12310	GGGGACCACTTTGTACAAGAAAGCTGGGTAGCACATTGTCAGCCTTGAC
TLO145	pTL73	Tb927.7.7360	GGGGACAAGTTTGTACAAAAAAGCAGGCTCGGAGGTTATGACGCTGTGG
TLO146	pTL73	Tb927.7.7360	GGGGACCACTTTGTACAAGAAAGCTGGGTACCGCATCAACTTTTCCACT
TLO147	pTL74	Tb927.8.5390	GGGGACAAGTTTGTACAAAAAAGCAGGCTTATAAACGCATTATCGTCGG
TLO148	pTL74	Tb927.8.5390	GGGGACCACTTTGTACAAGAAAGCTGGGTACAGTACCATCGGCTCCATG
TLO149	pTL75	Tb927.11.1180	GGGGACAAGTTTGTACAAAAAAGCAGGCTAGTGACAAGCTGAAGGAAGG
TLO150	pTL75	Tb927.11.1180	GGGGACCACTTTGTACAAGAAAGCTGGGTTGGTGCACGATACCACAACG
TLO151	pTL76	Tb927.7.1900	GGGGACAAGTTTGTACAAAAAAGCAGGCTGGAGAAGTACCTCCTTGGCC
TLO152	pTL76	Tb927.7.1900	GGGGACCACTTTGTACAAGAAAGCTGGGTTTGCATGCGACTAAGACCAA
TLO153	pTL77	Tb927.11.7160	GGGGACAAGTTTGTACAAAAAAGCAGGCTTGGAGCAGCAGGGAGATAGT
TLO154	pTL77	Tb927.11.7160	GGGGACCACTTTGTACAAGAAAGCTGGGTAGACGCATTTAACCGTTGGT
TLO155	pTL78	Tb927.2.4510	GGGGACAAGTTTGTACAAAAAAGCAGGCTGCAGAGGAAGAAAGCCGTCA
TLO156	pTL78	Tb927.2.4510	GGGGACCACTTTGTACAAGAAAGCTGGGTTCATTGTCTCCTCCTTCGCA
TLO157	pTL79	Tb927.11.16790	GGGGACAAGTTTGTACAAAAAAGCAGGCTGTTGATGTGGAAGAGACGCT
TLO158	pTL79	Tb927.11.16790	GGGGACCACTTTGTACAAGAAAGCTGGGTTCCAAGCTGGTGGAAAGAGT
TLO159	pTL80	Tb927.11.8170	GGGGACAAGTTTGTACAAAAAAGCAGGCTTTTCTCCCTTTATTGCAACC
TLO160	pTL80	Tb927.11.8170	GGGGACCACTTTGTACAAGAAAGCTGGGTTTCTTACGGGGCTATGGTGA
TLO161	pTL81	Tb927.11.12410	GGGGACAAGTTTGTACAAAAAAGCAGGCTGGTCTCCAGCAATACCCCTC
TLO162	pTL81	Tb927.11.12410	GGGGACCACTTTGTACAAGAAAGCTGGGTTACTCTTTCCGCTTCCGGTC
TLO163	pTL82	Tb927.11.12420	GGGGACAAGTTTGTACAAAAAAGCAGGCTTTAACTCATCCACCATTGCC
TLO164	pTL82	Tb927.11.12420	GGGGACCACTTTGTACAAGAAAGCTGGGTTTTCCCGAATGTACCCTCAC
TLO165	pTL83	Tb927.3.1610	GGGGACAAGTTTGTACAAAAAAGCAGGCTAATATTTCGGGATGAGGGGA
TLO166	pTL83	Tb927.3.1610	GGGGACCACTTTGTACAAGAAAGCTGGGTCCGCTCTCACTTTGTTTTCC
TLO167	pTL84	Tb927.2.4200	GGGGACAAGTTTGTACAAAAAAGCAGGCTGAAACTCTCGGCAGAACTCC
TLO168	pTL84	Tb927.2.4200	GGGGACCACTTTGTACAAGAAAGCTGGGTTCGATGGTTTTGTCTTGCCA
TLO169	pTL85	Tb927.10.350	GGGGACAAGTTTGTACAAAAAAGCAGGCTGCGGCATTGATATTTGGTCT
TLO170	pTL85	Tb927.10.350	GGGGACCACTTTGTACAAGAAAGCTGGGTCAACCTGCTTCTTCAAAGGT
TLO171	pTL86	Tb927.7.4090	GGGGACAAGTTTGTACAAAAAAGCAGGCTCGGCTGCTTCTTTGAGTGGT
TLO172	pTL86	Tb927.7.4090	GGGGACCACTTTGTACAAGAAAGCTGGGTAAAGAGGTCCCGTTCCACTT
TLO173	pTL87	Tb927.7.3880	GGGGACAAGTTTGTACAAAAAAGCAGGCTGGTGGGGCTACTGCAAACAA
TLO174	pTL87	Tb927.7.3880	GGGGACCACTTTGTACAAGAAAGCTGGGTTCAAGAAACGAGCCTGACCC
TLO175	pTL88	Tb927.5.1650	GGGGACAAGTTTGTACAAAAAAGCAGGCTTCGATGACAAGGAGGGACAT
TLO176	pTL88	Tb927.5.1650	GGGGACCACTTTGTACAAGAAAGCTGGGTCTCACGTAGAGCTTGGACCA
TLO177	pTL89	Tb927.10.15020	GGGGACAAGTTTGTACAAAAAAGCAGGCTCCGCGAACTATTTGAACAGC
TLO178	pTL89	Tb927.10.15020	GGGGACCACTTTGTACAAGAAAGCTGGGTGAACCCGGTGTATGAGCACC
TLO179	pTL90	Tb927.11.3140	GGGGACAAGTTTGTACAAAAAAGCAGGCTTACTCCTCAGGTCACCCAAT
TLO180	pTL90	Tb927.11.3140	GGGGACCACTTTGTACAAGAAAGCTGGGTTTGACCTCATCAGCGATCCA
TLO181	pTL91	Tb927.10.9600	GGGGACAAGTTTGTACAAAAAAGCAGGCTGACGCCCTAAGTCATCCCTT
TLO182	pTL91	Tb927.10.9600	GGGGACCACTTTGTACAAGAAAGCTGGGTCTGCATTGTTGGGGTAGTTC
TLO183	pTL92	Tb927.10.13780	GGGGACAAGTTTGTACAAAAAAGCAGGCTCCGGAACTATTACCGTCGCA
TLO184	pTL92	Tb927.10.13780	GGGGACCACTTTGTACAAGAAAGCTGGGTGAAGTGGCTGCTTGAAGACG
TLO185	pTL93	Tb927.7.2420	GGGGACAAGTTTGTACAAAAAAGCAGGCTCCATCTGAGCGGGAACTCTT
TLO186	pTL93	Tb927.7.2420	GGGGACCACTTTGTACAAGAAAGCTGGGTAGCCACGGTGGTAAAATCTC
TLO187	pTL94	Tb927.10.16030	GGGGACAAGTTTGTACAAAAAAGCAGGCTGCCTAGGGCTCATCTTTGCT
TLO188	pTL94	Tb927.10.16030	GGGGACCACTTTGTACAAGAAAGCTGGGTGCCAAAATAATACGCCACAT
TLO189	pTL95	Tb927.10.3230	GGGGACAAGTTTGTACAAAAAAGCAGGCTAGAGTGCCGACTTCTTTTTC
TLO190	pTL95	Tb927.10.3230	GGGGACCACTTTGTACAAGAAAGCTGGGTTGCCAACAAGGTGGAAGATG
TLO191	pTL96	Tb927.8.3770	GGGGACAAGTTTGTACAAAAAAGCAGGCTCGTTTTCTCAGCAGTGGGAG
TLO192	pTL96	Tb927.8.3770	GGGGACCACTTTGTACAAGAAAGCTGGGTTTGGATCCTGCGTATCCTCT
TLO193	pTL97	Tb927.8.3550	GGGGACAAGTTTGTACAAAAAAGCAGGCTAATCAAGAGTTGTGCGAGCC
TLO194	pTL97	Tb927.8.3550	GGGGACCACTTTGTACAAGAAAGCTGGGTGATAGTGACGCTACGGGAAA
TLO195	pTL98	Tb927.6.1780	GGGGACAAGTTTGTACAAAAAAGCAGGCTTGCGTTCATTACCCAAGAGG
TLO196	pTL98	Tb927.6.1780	GGGGACCACTTTGTACAAGAAAGCTGGGTGAAGCACTGAAATCTGCAAT
TLO197	pTL99	Tb927.6.4220	GGGGACAAGTTTGTACAAAAAAGCAGGCTGTCCTCCCGAGCTATTGCTT
TLO198	pTL99	Tb927.6.4220	GGGGACCACTTTGTACAAGAAAGCTGGGTCATGCAAGTCAAACGAGAAA
TLO199	pTL100	Tb927.10.12040	GGGGACAAGTTTGTACAAAAAAGCAGGCTTATTCTTGGTGAGTTGCTGG
TLO200	pTL100	Tb927.10.12040	GGGGACCACTTTGTACAAGAAAGCTGGGTCTCTCATCATACACCGCCCA
TLO201	pTL101	Tb927.10.5140	GGGGACAAGTTTGTACAAAAAAGCAGGCTCGCTTGAAAAGGAGCAAGTG
TLO202	pTL101	Tb927.10.5140	GGGGACCACTTTGTACAAGAAAGCTGGGTACTCTTGCATGGTGAAGCGG
TLO203	pTL102	Tb927.10.14800	GGGGACAAGTTTGTACAAAAAAGCAGGCTTGAAGGTTACCAGCTCTTGC
TLO204	pTL102	Tb927.10.14800	GGGGACCACTTTGTACAAGAAAGCTGGGTTCGTCAAGTCCAGGTTTGGG
TLO205	pTL103	Tb927.3.690	GGGGACAAGTTTGTACAAAAAAGCAGGCTTGGCAGAGGCACTGAAGAAA
TLO206	pTL103	Tb927.3.690	GGGGACCACTTTGTACAAGAAAGCTGGGTTCGCATTGCTTTGAAGTGAA
TLO207	pTL104	Tb927.9.9320	GGGGACAAGTTTGTACAAAAAAGCAGGCTAGCGATCAAGTGCATGAGAA
TLO208	pTL104	Tb927.9.9320	GGGGACCACTTTGTACAAGAAAGCTGGGTCAACGGGTCGAGACATACTC
TLO209*	pTL105	Tb927.7.960	GGGGACAAGTTTGTACAAAAAAGCAGGCTCTCCTCAGAAGGCCAGTACG
TLO210*	pTL105	Tb927.7.960	GGGGACCACTTTGTACAAGAAAGCTGGGTGCCGACTGGAGACAAAAGAA
TLO211	pTL106	Tb927.10.7780	GGGGACAAGTTTGTACAAAAAAGCAGGCTCAAATTGTCTATGCCGTTGC
TLO212	pTL106	Tb927.10.7780	GGGGACCACTTTGTACAAGAAAGCTGGGTAGCAAAGTAAGGGTGCTGCA
TLO217	pTL109	Tb927.8.5950	GGGGACAAGTTTGTACAAAAAAGCAGGCTGTCGCAGGGTAAGGTGAAAC
TLO218	pTL109	Tb927.8.5950	GGGGACCACTTTGTACAAGAAAGCTGGGTCCCCCATCGGAGAGCTTCTT
TLO219	pTL110	Tb927.3.4860	GGGGACAAGTTTGTACAAAAAAGCAGGCTATCTGCTTATTCGTGACGAC
TLO220	pTL110	Tb927.3.4860	GGGGACCACTTTGTACAAGAAAGCTGGGTTCCTTTGCGACGTCTTCTTG
TLO221	pTL111	Tb927.3.5650	GGGGACAAGTTTGTACAAAAAAGCAGGCTAACAGATACACGTGCCCTTC
TLO222	pTL111	Tb927.3.5650	GGGGACCACTTTGTACAAGAAAGCTGGGTAGACTCCCACCACTACCCAA
TLO223	pTL112	Tb927.1.1530	GGGGACAAGTTTGTACAAAAAAGCAGGCTGTCAGTGCGGGTCTTTCTTC
TLO224	pTL112	Tb927.1.1530	GGGGACCACTTTGTACAAGAAAGCTGGGTGTAACACATTTTGCATCCGC
TLO225	pTL113	Tb927.10.2040	GGGGACAAGTTTGTACAAAAAAGCAGGCTCCGAAGGTGACACCAAAGGT
TLO226	pTL113	Tb927.10.2040	GGGGACCACTTTGTACAAGAAAGCTGGGTTGGTCAGAAACGAAACGGTT
TLO227	pTL114	Tb927.3.2060	GGGGACAAGTTTGTACAAAAAAGCAGGCTACGAGGGTTACGATGAGGAA
TLO228	pTL114	Tb927.3.2060	GGGGACCACTTTGTACAAGAAAGCTGGGTGTGTGCATCCCGACAGTATC
TLO229	pTL115	Tb927.11.14270	GGGGACAAGTTTGTACAAAAAAGCAGGCTAACTGGACCACCTCACCAAA
TLO230	pTL115	Tb927.11.14270	GGGGACCACTTTGTACAAGAAAGCTGGGTGTCCTCGACGCTAAAACTCA
TLO231	pTL116	Tb927.11.14270	GGGGACAAGTTTGTACAAAAAAGCAGGCTTGCAAAACCAAGAGCGACTT
TLO232	pTL116	Tb927.11.14270	GGGGACCACTTTGTACAAGAAAGCTGGGTACAGTCGAGAATGCGACAAA
TLO233	pTL117	Tb927.10.10350	GGGGACAAGTTTGTACAAAAAAGCAGGCTGCGGATGGTGCAAAGTATGT
TLO234	pTL117	Tb927.10.10350	GGGGACCACTTTGTACAAGAAAGCTGGGTCGCATCACTGAGAAACAGAC
TLO235	pTL118	Tb927.7.5220	GGGGACAAGTTTGTACAAAAAAGCAGGCTCGTTCCTCTACACCACCGCA
TLO236	pTL118	Tb927.7.5220	GGGGACCACTTTGTACAAGAAAGCTGGGTACCACGTTGGCTGGTATGAA
TLO237	pTL119	Tb927.8.1100	GGGGACAAGTTTGTACAAAAAAGCAGGCTGTTTTCCAGTGCTGTAACCC
TLO238	pTL119	Tb927.8.1100	GGGGACCACTTTGTACAAGAAAGCTGGGTGAACCTTCTACGGGTCGGTG
TLO239	pTL120	Tb927.7.3650	GGGGACAAGTTTGTACAAAAAAGCAGGCTTGGATCCGAATGGAACTCTG
TLO240	pTL120	Tb927.7.3650	GGGGACCACTTTGTACAAGAAAGCTGGGTGTGTCTTCAGGTGGGTTTTG
TLO241	pTL121	Tb927.7.6680	GGGGACAAGTTTGTACAAAAAAGCAGGCTAGGAGTTGAGAATTCCCGTC
TLO242	pTL121	Tb927.7.6680	GGGGACCACTTTGTACAAGAAAGCTGGGTCATTCTTTGATCCCTTGCCA
TLO243	pTL122	Tb927.10.14780	GGGGACAAGTTTGTACAAAAAAGCAGGCTGTTGGTGCATGAAAACGTCA
TLO244	pTL122	Tb927.10.14780	GGGGACCACTTTGTACAAGAAAGCTGGGTATCCGCCTTAAATGGATCGT
TLO245	pTL123	Tb927.10.1910	GGGGACAAGTTTGTACAAAAAAGCAGGCTTCGCTTTCTTCCCACTACGA
TLO246	pTL123	Tb927.10.1910	GGGGACCACTTTGTACAAGAAAGCTGGGTCCGCAGAGAACAGTACCTCC
TLO247	pTL124	Tb927.8.6810	GGGGACAAGTTTGTACAAAAAAGCAGGCTTGATAGCGGTGCTTTCTACG
TLO248	pTL124	Tb927.8.6810	GGGGACCACTTTGTACAAGAAAGCTGGGTCACCAAAGTCCACCAGTTTA
TLO249	pTL125	Tb927.9.3120	GGGGACAAGTTTGTACAAAAAAGCAGGCTCTTGGAATATGGGTACGGGA
TLO250	pTL125	Tb927.9.3120	GGGGACCACTTTGTACAAGAAAGCTGGGTAGCGTTCATTCAGTGCGTCA
TLO251	pTL126	Tb927.11.2040	GGGGACAAGTTTGTACAAAAAAGCAGGCTAAATCTTGAACGGTATCCCC
TLO252	pTL126	Tb927.11.2040	GGGGACCACTTTGTACAAGAAAGCTGGGTACCGATTTGTTGGTGTCAGA
TLO253	pTL127	Tb927.6.2030	GGGGACAAGTTTGTACAAAAAAGCAGGCTATGTCCCTCTTGGAAAATTG
TLO254	pTL127	Tb927.6.2030	GGGGACCACTTTGTACAAGAAAGCTGGGTCAGCTTGCTTTGTCACCCTC
TLO255	pTL128	Tb927.10.14300	GGGGACAAGTTTGTACAAAAAAGCAGGCTTGCATTTTCAAGCAAACAGC
TLO256	pTL128	Tb927.10.14300	GGGGACCACTTTGTACAAGAAAGCTGGGTGCAGACCGAACCAGTACATT
TLO257	pTL129	Tb927.11.14070	GGGGACAAGTTTGTACAAAAAAGCAGGCTGGTTGAAGGATTGTGGCGTT
TLO258	pTL129	Tb927.11.14070	GGGGACCACTTTGTACAAGAAAGCTGGGTCACCCTCGTGAACAAACTTA
TLO259	pTL130	Tb927.9.12880	GGGGACAAGTTTGTACAAAAAAGCAGGCTGCAAGATGGGCGGTTTACTG
TLO260	pTL130	Tb927.9.12880	GGGGACCACTTTGTACAAGAAAGCTGGGTTTGTCAGCGTTGAATCTGCG
TLO261	pTL131	Tb927.8.5730	GGGGACAAGTTTGTACAAAAAAGCAGGCTCACGACAATGCTTAACGACC
TLO262	pTL131	Tb927.8.5730	GGGGACCACTTTGTACAAGAAAGCTGGGTTGTGAGACCGCGACAGTAAG
TLO263	pTL132	Tb927.8.1780	GGGGACAAGTTTGTACAAAAAAGCAGGCTAGTACCTGAGAGGCTCGTTG
TLO264	pTL132	Tb927.8.1780	GGGGACCACTTTGTACAAGAAAGCTGGGTGTGGTGATTCGTAGCCACTG
TLO265	pTL133	Tb927.10.5270	GGGGACAAGTTTGTACAAAAAAGCAGGCTAAAGTTCACAGGTCAAACCC
TLO266	pTL133	Tb927.10.5270	GGGGACCACTTTGTACAAGAAAGCTGGGTTTCAGCAACAGCAAGACCAA
TLO267	pTL134	Tb927.3.5180	GGGGACAAGTTTGTACAAAAAAGCAGGCTATGGCCATGTCTGGTGTTTC
TLO268	pTL134	Tb927.3.5180	GGGGACCACTTTGTACAAGAAAGCTGGGTCCGGTTCGACTTCACTTTGC
TLO269	pTL135	Tb927.5.3420	GGGGACAAGTTTGTACAAAAAAGCAGGCTGTGCATCTTCGTTGACTACG
TLO270	pTL135	Tb927.5.3420	GGGGACCACTTTGTACAAGAAAGCTGGGTCCCAACGGTTTTGTTAAGCT
TLO271	pTL136	Tb927.8.4000	GGGGACAAGTTTGTACAAAAAAGCAGGCTTTTTTCACCCACAACAGTGG
TLO272	pTL136	Tb927.8.4000	GGGGACCACTTTGTACAAGAAAGCTGGGTCTTAGCGAGTCCCGTAGCAG
TLO273	pTL137	Tb927.10.11940	GGGGACAAGTTTGTACAAAAAAGCAGGCTGCGTCAAGTGTTTTGGGACC
TLO274	pTL137	Tb927.10.11940	GGGGACCACTTTGTACAAGAAAGCTGGGTGCCTCAACTCCTTCGACTTT
TLO275	pTL138	Tb927.10.9900	GGGGACAAGTTTGTACAAAAAAGCAGGCTGGAGCTAGCTGTTCAGGTGG
TLO276	pTL138	Tb927.10.9900	GGGGACCACTTTGTACAAGAAAGCTGGGTCCTGCCTCCAATTTTTGTCG
TLO277	pTL139	Tb927.10.8730	GGGGACAAGTTTGTACAAAAAAGCAGGCTTTGTAAAGGTGATGCACCCA
TLO278	pTL139	Tb927.10.8730	GGGGACCACTTTGTACAAGAAAGCTGGGTGTCGGAGGCGTCAATAATAA
TLO279	pTL140	Tb927.4.4970	GGGGACAAGTTTGTACAAAAAAGCAGGCTGGGTTCTTCTCCCACCGTAC
TLO280	pTL140	Tb927.4.4970	GGGGACCACTTTGTACAAGAAAGCTGGGTGACTCCGGTACCACACCTGT
TLO281	pTL141	Tb927.8.7450	GGGGACAAGTTTGTACAAAAAAGCAGGCTGTTCTTTTCGTGATGGAACC
TLO282	pTL141	Tb927.8.7450	GGGGACCACTTTGTACAAGAAAGCTGGGTCGTGCTCAAACTTTTCCTCT
TLO283	pTL142	Tb927.11.850	GGGGACAAGTTTGTACAAAAAAGCAGGCTTATTGGGATGAGTGTACGGG
TLO284	pTL142	Tb927.11.850	GGGGACCACTTTGTACAAGAAAGCTGGGTCCCCAAGACGTGTGATAGTC
TLO285	pTL143	Tb927.1.1000	GGGGACAAGTTTGTACAAAAAAGCAGGCTTTGTTCGCAATGCTGTAGAG
TLO286	pTL143	Tb927.1.1000	GGGGACCACTTTGTACAAGAAAGCTGGGTAAGACCGAAACCGTAACCAG
TLO287	pTL144	Tb927.11.4780	GGGGACAAGTTTGTACAAAAAAGCAGGCTGCATGTGTGGGGTTGTCTCA
TLO288	pTL144	Tb927.11.4780	GGGGACCACTTTGTACAAGAAAGCTGGGTAGATAGCGTTGCATCAGGAT
TLO289	pTL145	Tb927.4.840	GGGGACAAGTTTGTACAAAAAAGCAGGCTGTGCAAACTCGCTTCATTGA
TLO290	pTL145	Tb927.4.840	GGGGACCACTTTGTACAAGAAAGCTGGGTCATACGCAAGGTGTCCCTCA
TLO291	pTL146	Tb927.1.1930	GGGGACAAGTTTGTACAAAAAAGCAGGCTGGCAGTGCAACTGATGGAGA
TLO292	pTL146	Tb927.1.1930	GGGGACCACTTTGTACAAGAAAGCTGGGTTTGGGAATGTGCAACACACA
TLO293	pTL147	Tb927.4.800	GGGGACAAGTTTGTACAAAAAAGCAGGCTCAATGGGCTTAATCATTCCC
TLO294	pTL147	Tb927.4.800	GGGGACCACTTTGTACAAGAAAGCTGGGTACCAAAGTCAATGTGGACGA
TLO295	pTL148	Tb927.4.420	GGGGACAAGTTTGTACAAAAAAGCAGGCTCTGCTTTGAAGTTGCGATGA
TLO296	pTL148	Tb927.4.420	GGGGACCACTTTGTACAAGAAAGCTGGGTTCGGTACTTTTGGTGTCGCC
TLO297	pTL149	Tb927.10.8420	GGGGACAAGTTTGTACAAAAAAGCAGGCTCGCAAGCCATTCTCTACAGC
TLO298	pTL149	Tb927.10.8420	GGGGACCACTTTGTACAAGAAAGCTGGGTGGCACAACCAATGACAAGTT
TLO299	pTL150	Tb927.3.5400	GGGGACAAGTTTGTACAAAAAAGCAGGCTCCGCTGTGAAGGTGTTCAAG
TLO300	pTL150	Tb927.3.5400	GGGGACCACTTTGTACAAGAAAGCTGGGTTGCGAAACATCGATAACCAC
TLO301	pTL151	Tb927.6.2840	GGGGACAAGTTTGTACAAAAAAGCAGGCTACTCGAACGACTACTGGAGG
TLO302	pTL151	Tb927.6.2840	GGGGACCACTTTGTACAAGAAAGCTGGGTCTTTTGACGTCCTTTCTGCA
TLO303	pTL152	Tb927.9.1670	GGGGACAAGTTTGTACAAAAAAGCAGGCTTGAGCAACGTAAGTACCCCC
TLO304	pTL152	Tb927.9.1670	GGGGACCACTTTGTACAAGAAAGCTGGGTATTGTCGGCATCATCCTCAT
TLO305	pTL153	Tb927.11.8220	GGGGACAAGTTTGTACAAAAAAGCAGGCTGCGCTGAAAAGGTTGTCCAT
TLO306	pTL153	Tb927.11.8220	GGGGACCACTTTGTACAAGAAAGCTGGGTGGAAAATACTCTGGCGTCCC
TLO307	pTL154	Tb927.3.3920	GGGGACAAGTTTGTACAAAAAAGCAGGCTAAACCGAAGGTTGTGATCCA
TLO308	pTL154	Tb927.3.3920	GGGGACCACTTTGTACAAGAAAGCTGGGTCGAGAATATTTCCCGGCTTT
TLO309	pTL155	Tb927.10.15300	GGGGACAAGTTTGTACAAAAAAGCAGGCTGGGAGAGAAACTTCCACAGC
TLO310	pTL155	Tb927.10.15300	GGGGACCACTTTGTACAAGAAAGCTGGGTCCCACGGTTGTAGACCTTCA
TLO311	pTL156	Tb927.11.6990	GGGGACAAGTTTGTACAAAAAAGCAGGCTCGTGCATCGTGACATCAAAC
TLO312	pTL156	Tb927.11.6990	GGGGACCACTTTGTACAAGAAAGCTGGGTCTCCTCTGCTTTGCGACATC
TLO313	pTL157	Tb927.8.6490	GGGGACAAGTTTGTACAAAAAAGCAGGCTGTGCATGAACCACAACCAAG
TLO314	pTL157	Tb927.8.6490	GGGGACCACTTTGTACAAGAAAGCTGGGTCTCACTGACTCCTTCTGCCG
TLO315	pTL158	Tb927.11.7010	GGGGACAAGTTTGTACAAAAAAGCAGGCTCCTGATGGGGAGTGTGAAGG
TLO316	pTL158	Tb927.11.7010	GGGGACCACTTTGTACAAGAAAGCTGGGTGCACTAAATCTCTCCTGCGC
TLO317	pTL159	Tb927.9.14430	GGGGACAAGTTTGTACAAAAAAGCAGGCTACGTTGAGGCCTCTGACTTT
TLO318	pTL159	Tb927.9.14430	GGGGACCACTTTGTACAAGAAAGCTGGGTACACTTTGGCGATACGGACC
TLO319	pTL160	Tb927.2.2430	GGGGACAAGTTTGTACAAAAAAGCAGGCTGTCGTGGAAAATACTCGGAG
TLO320	pTL160	Tb927.2.2430	GGGGACCACTTTGTACAAGAAAGCTGGGTGGAAGAGTAACTCGGCAAGG
TLO321	pTL161	Tb927.9.6560	GGGGACAAGTTTGTACAAAAAAGCAGGCTCTTCTGCTTCTCGCAGACTG
TLO322	pTL161	Tb927.9.6560	GGGGACCACTTTGTACAAGAAAGCTGGGTAGAGGTCATCCGTTGTTGGT
TLO323	pTL162	Tb927.11.7210	GGGGACAAGTTTGTACAAAAAAGCAGGCTCATCGTCCGGTACTACGATG
TLO324	pTL162	Tb927.11.7210	GGGGACCACTTTGTACAAGAAAGCTGGGTTTTTCGTTGCCACCTTGTCC
TLO325	pTL163	Tb927.6.2980	GGGGACAAGTTTGTACAAAAAAGCAGGCTTGCGTTAGTGCTTGGGAAGA
TLO326	pTL163	Tb927.6.2980	GGGGACCACTTTGTACAAGAAAGCTGGGTTGTAGAGCCTGTGCCATCAT
TLO327	pTL164	Tb927.4.2500	GGGGACAAGTTTGTACAAAAAAGCAGGCTAGGAACGGATTCCCTCTTCT
TLO328	pTL164	Tb927.4.2500	GGGGACCACTTTGTACAAGAAAGCTGGGTGCTGTCATTGTTAGCGAAAA
TLO329	pTL165	Tb927.7.6310	GGGGACAAGTTTGTACAAAAAAGCAGGCTCGTTGCCACTTCCCACTGTT
TLO330	pTL165	Tb927.7.6310	GGGGACCACTTTGTACAAGAAAGCTGGGTCGCGACTCCGAACTTAGAAT
TLO331	pTL166	Tb927.6.5100	GGGGACAAGTTTGTACAAAAAAGCAGGCTAACACAATTAAGCCTCCACC
TLO332	pTL166	Tb927.6.5100	GGGGACCACTTTGTACAAGAAAGCTGGGTAAGGGCACACGTTAGGACCG
TLO333	pTL167	Tb927.8.7220	GGGGACAAGTTTGTACAAAAAAGCAGGCTGAAAGCCTTTGACTTGCAGG
TLO334	pTL167	Tb927.8.7220	GGGGACCACTTTGTACAAGAAAGCTGGGTTATGGTTGGGTTGTCGCTTG
TLO335	pTL168	Tb927.11.4470	GGGGACAAGTTTGTACAAAAAAGCAGGCTGTGCAAGAGCAGCCATACAA
TLO336	pTL168	Tb927.11.4470	GGGGACCACTTTGTACAAGAAAGCTGGGTCGGAACGCCTCAATACAACC
TLO337	pTL169	Tb927.11.8150	GGGGACAAGTTTGTACAAAAAAGCAGGCTTCGGTTCACAGTTGGAAGGA
TLO338	pTL169	Tb927.11.8150	GGGGACCACTTTGTACAAGAAAGCTGGGTCACCCTCTTTCTGTGCTTCC
TLO339	pTL170	Tb927.11.9190	GGGGACAAGTTTGTACAAAAAAGCAGGCTCAGTTTCAATAGCGGTGGTG
TLO340	pTL170	Tb927.11.9190	GGGGACCACTTTGTACAAGAAAGCTGGGTAACGATGGCAGTTGAGCAGC
TLO341	pTL171	Tb927.4.3420	GGGGACAAGTTTGTACAAAAAAGCAGGCTAAACCGGGAACTTGTTCAGT
TLO342	pTL171	Tb927.4.3420	GGGGACCACTTTGTACAAGAAAGCTGGGTTCCTCCCCTACTTGCGAATC
TLO343	pTL172	Tb927.10.2390	GGGGACAAGTTTGTACAAAAAAGCAGGCTCAGATTGAATGGTCTGCTGG
TLO344	pTL172	Tb927.10.2390	GGGGACCACTTTGTACAAGAAAGCTGGGTCTTGCTTGCAGTCGGTCTTC
TLO345	pTL173	Tb927.3.1630	GGGGACAAGTTTGTACAAAAAAGCAGGCTCGAATAGCTTGCCCCACAAA
TLO346	pTL173	Tb927.3.1630	GGGGACCACTTTGTACAAGAAAGCTGGGTCGTCCTATTACCCTCACCAA
TLO347	pTL174	Tb927.5.790	GGGGACAAGTTTGTACAAAAAAGCAGGCTCTGATGTTAGCGGAGCAGAT
TLO348	pTL174	Tb927.5.790	GGGGACCACTTTGTACAAGAAAGCTGGGTTCGGCAGAGAGTTTCCAAGG
TLO349	pTL175	Tb927.4.1700	GGGGACAAGTTTGTACAAAAAAGCAGGCTTCCACACCACACTCCATCTT
TLO350	pTL175	Tb927.4.1700	GGGGACCACTTTGTACAAGAAAGCTGGGTCGGGTGGTGTATCCTCTTCT
TLO351	pTL176	Tb927.2.5230	GGGGACAAGTTTGTACAAAAAAGCAGGCTGCATCGCGACATTAAAGCAG
TLO352	pTL176	Tb927.2.5230	GGGGACCACTTTGTACAAGAAAGCTGGGTCAGAAGGCCTGTTACTTGCC
TLO353	pTL177	Tb927.5.4430	GGGGACAAGTTTGTACAAAAAAGCAGGCTGTGGAGATTCTGCGTCATCT
TLO354	pTL177	Tb927.5.4430	GGGGACCACTTTGTACAAGAAAGCTGGGTTGTACGACGACTCAAGCGAG
TLO355	pTL178	Tb927.7.6220	GGGGACAAGTTTGTACAAAAAAGCAGGCTTTGCAGAGTACGTTGACGGA
TLO356	pTL178	Tb927.7.6220	GGGGACCACTTTGTACAAGAAAGCTGGGTCCGGTTTAAGGTCTCGATGA
TLO357	pTL179	Tb927.10.14770	GGGGACAAGTTTGTACAAAAAAGCAGGCTGACTGCACAAGAAAACCCAC
TLO358	pTL179	Tb927.10.14770	GGGGACCACTTTGTACAAGAAAGCTGGGTTCCGGTTTTATGTCACGGTG
TLO359	pTL180	Tb927.7.2750	GGGGACAAGTTTGTACAAAAAAGCAGGCTCTTGTATTGTCCCAAGAGGG
TLO360	pTL180	Tb927.7.2750	GGGGACCACTTTGTACAAGAAAGCTGGGTCTTGGGCATTTCACAGACCC
TLO361	pTL181	Tb927.9.1570	GGGGACAAGTTTGTACAAAAAAGCAGGCTCGCGGGGAGCATGAATTAGT
TLO362	pTL181	Tb927.9.1570	GGGGACCACTTTGTACAAGAAAGCTGGGTCCTCAAAGAATGTTGGGAAG
TLO363	pTL182	Tb927.4.3770	GGGGACAAGTTTGTACAAAAAAGCAGGCTGGCACAGTGAAGGGGACGTA
TLO364	pTL182	Tb927.4.3770	GGGGACCACTTTGTACAAGAAAGCTGGGTGAGCTTGTCCTTATGCCGAA
TLO365	pTL183	Tb927.11.8940	GGGGACAAGTTTGTACAAAAAAGCAGGCTCCTTGATGCCTGCGATAGTG
TLO366	pTL183	Tb927.11.8940	GGGGACCACTTTGTACAAGAAAGCTGGGTGCACCAGCAGATACTCCATT
TLO367	pTL184	Tb927.8.870	GGGGACAAGTTTGTACAAAAAAGCAGGCTGGAACTCGTTACTGGTGGGG
TLO368	pTL184	Tb927.8.870	GGGGACCACTTTGTACAAGAAAGCTGGGTCCTCGCTCAATTTTGGTAAA
TLO369	pTL185	Tb927.3.4560	GGGGACAAGTTTGTACAAAAAAGCAGGCTTACTGCAGTTGTTTTCCCAC
TLO370	pTL185	Tb927.3.4560	GGGGACCACTTTGTACAAGAAAGCTGGGTCGCAGAGTAGGGCATAGAGT
TLO371	pTL186	Tb927.2.1820	GGGGACAAGTTTGTACAAAAAAGCAGGCTACGGCTCGGCTATACTTTCA
TLO372	pTL186	Tb927.2.1820	GGGGACCACTTTGTACAAGAAAGCTGGGTAGATCCGTTTGAAACCACGG
TLO373	pTL187	Tb927.10.3900	GGGGACAAGTTTGTACAAAAAAGCAGGCTCACCGGTTCTCTCGCTGTAG
TLO374	pTL187	Tb927.10.3900	GGGGACCACTTTGTACAAGAAAGCTGGGTAGAGGTGAACAAGCTCCGAC
TLO375	pTL188	Tb927.10.5310	GGGGACAAGTTTGTACAAAAAAGCAGGCTGGCGAGGAATTGGATGAAAA
TLO376	pTL188	Tb927.10.5310	GGGGACCACTTTGTACAAGAAAGCTGGGTGCCAAACTTTGAGGAAGAGA
TLO377	pTL189	Tb927.10.13480	GGGGACAAGTTTGTACAAAAAAGCAGGCTACAAGGCTAAACTGCGAAAG
TLO378	pTL189	Tb927.10.13480	GGGGACCACTTTGTACAAGAAAGCTGGGTTAGTTCGGGGTCCCCATAGC
TLO379	pTL190	Tb927.10.1940	GGGGACAAGTTTGTACAAAAAAGCAGGCTTGCAGGAGGTGAGTTGCTTT
TLO380	pTL190	Tb927.10.1940	GGGGACCACTTTGTACAAGAAAGCTGGGTCTGCATTACAAATGCGCTCC
TLO383	pTL192	Tb927.6.4970	GGGGACAAGTTTGTACAAAAAAGCAGGCTCTAGGTGATGGGAAGTACCG
TLO384	pTL192	Tb927.6.4970	GGGGACCACTTTGTACAAGAAAGCTGGGTATTTCAGTGGCAGCAGCTTG
TLO403	pTL202	PLK 1-306 F Tb927.7.6310	GGGGACAAGTTTGTACAAAAAAGCAGGCTATGCACGCAACCGCTGAGAC
TLO404	pTL202	PLK 1-306 R Tb927.7.6310	GGGGACCACTTTGTACAAGAAAGCTGGGTAACAATGTGTTTGTGCTTCA
TLO405	pTL203	Tb927.3.2060 F remade	GGGGACAAGTTTGTACAAAAAAGCAGGCTCTCGTGACTTGCTAGAGGGG
TLO406	pTL203	Tb927.3.2060 R remade	GGGGACCACTTTGTACAAGAAAGCTGGGTAGAAGCTCTCTTGCACTCGG
TLO407	pTL204	Tb927.5.790 F Remade	GGGGACAAGTTTGTACAAAAAAGCAGGCTTATTGTGGTGAAGTTGGAGC
TLO408	pTL204	Tb927.5.790 R Remade	GGGGACCACTTTGTACAAGAAAGCTGGGTTACACGTGATGGCCCTTCTT
TLO415	pTL233	Tb927.11.12410 CLK1	GGGGACAAGTTTGTACAAAAAAGCAGGCTGTCTCCAGCAATACCCCTCA
TLO416	pTL233	Tb927.11.12410	GGGGACCACTTTGTACAAGAAAGCTGGGTTTTTGCAGTACTCGTCGTG
TLO417	pTL234	Tb927.11.12420 CLK2	GGGGACAAGTTTGTACAAAAAAGCAGGCTTAACTCATCCACCATTGCCA
TLO418	pTL234	Tb927.11.12420	GGGGACCACTTTGTACAAGAAAGCTGGGTAGATGCATATGACGTGACGC

## Sheet: D
NEK12.1 Specific	ATGACCGCGCACAAACGTGCAACAAACGGGGATAATGGACTACCCGTGCCGCCTGTGGACGATGACTCTGAAATTGCATCCTTGGCTCTCGCACCGGTTGCAGGTATGTCAAAAAAAAGCTGCGACGGTGGCGACCTCTGCAGGCAAATCAAGGTGCGGGACCTGGTCTCCCGGAGTATCGGGGGAGTAGTGTAACGCCTCATAACGGTGAATCTTGAAACCCTCACATCCGTCTGTCCCGTAGACGCGGCAACCGCTCAGGAGAAATATGTTTTCGCTCTTAAGAATCAAACA
NEK12.2 Specific	ATGACGGAACATAAGCGTCCCGCGAACGGTAACAGCGCCCTTCCGGTACCACCCGCGGAGGAAGGCACGGAAAAAAAATTCTCGGCTCACGTGCCGAATGCAAATATGTTAAGAAGAAACTTTGATGGTGGTGATCTCTACAGACAGATCAAAGCACGCGTTCCGAACTCCCCGAATATGAGGGAAGTCGTGTGACACCTCACCGAGGGTGGATCTTGAAGCCCTTACATCTGTTTGTCCAATAGACGCTGCAATGGCTCATGAAAAATACGTCTTTGCCCTTAAGAACCAAACG

## Sheet: E
OLnumber	Gene	Description	Sequence	Notes
OL3701	Tb927.9.4910	TbPDK1	GCTCCGCGAATCATATTACCA
OL3702	Tb927.9.4910	TbPDK1	AGCAAGAATCACAAACCCTCTCA
OL3703	Tb927.3.3080	NEK6	AAGCCGCGGGATATTTCC
OL3704	Tb927.3.3080	NEK6	GTTACCTAAAAACAAGGCCTTCTCA
OL3705	Tb927.8.1670	NEK13	AATTCATTGAGTCTTACCTGCAAAAG
OL3706	Tb927.8.1670	NEK13	AGGTCCCTCCGCGATTAAAA
OL3707	Tb927.10.4990	CRK3	AAACAGCTCTTCGGGAGGTATCT
OL3708	Tb927.10.4990	CRK3	CCATCGGCACATATAACATCTAGAA
OL3756	Tb927.8.7110	NEK12.1	TGGCGTTGAAACGGTGAAT
OL3757	Tb927.8.7110	NEK12.1	GCGGTTGCCGCGTCTA
OL3896	Tb927.11.14070	DFK	CTCCATCTTCCTCATCCTC
OL3897	Tb927.11.14070	DFK	CACCTCCATCTCCTTCTC
OL3898	Tb927.9.10920	ZFO	CCGAAGGAAAACGCTGAGTT
OL3899	Tb927.9.10920	ZFO	CCACTAGGCCACGACCATTC
OL3900	Tb927.3.4860	MKK1	GGGAGGAAAATACTTGGGAGTGT
OL3901	Tb927.3.4860	MKK1	CGCCCCGGCCAATAAT
OL3902	Tb927.10.5270	MKK5	TCACGACGTGCATTCAAAGG
OL3903	Tb927.10.5270	MKK5	TGCCGCCGGAGTTCAT
OL3904	Tb927.4.3420	Wee1	TGACCGGCGCTGTAACTTG
OL3905	Tb927.4.3420	Wee1	GTGCGCTGAACTGTGAAAGC
OL3906	Tb927.4.2500	PERK EIF	TGACGCGCCGCTCACT
OL3907	Tb927.4.2500	PERK EIF	GCCGACGGCGAATAAGC
OL3908	Tb927.11.4470	ULK1	TGTTTCCGGAGGGTAATGCT
OL3909	Tb927.11.4470	ULK1	CGGTGATGCATCTATTGTTTCTTG
OL4176	Tb927.2.5230		GGGAACCCATCGGCTGAT
OL4177	Tb927.2.5230		GCAACCATTTGAACTCCATGAA
OL4178	Tb927.11.10520		TGCAAAACAGCCCAAACGT
OL4179	Tb927.11.10520		TTCCCTTTGCGGCCTTAAT
OL4180	Tb927.11.3140		GGCGGGTGAAAACCATGA
OL4181	Tb927.11.3140		CGTACAGAGCGCAGGAACCT
OL4182	Tb927.10.2390		ACACCAGAGCGGGAATGC
OL4183	Tb927.10.2390		CCCCTCAGAGCCGGAAAC
OL4184	Tb927.11.6990		GCGGCGAGGAATTAACGA
OL4185	Tb927.11.6990		TTGACAGCACCTGCGATTCT
OL4188	Tb927.7.6310	PLK	CCGCGAAGTGCTTCAACCT
OL4189	Tb927.7.6310	PLK	GGTGGTATCGGTCCGTTTTG
OL4194	Tb927.10.12970	C1	TTGTGACGACGAGAGCAAAC	From Kabani et al. 2009
OL4195	Tb927.10.12970	C1	GAAGTGGTTGAACGCCAAAT
OL4128	Tb927.9.11100	PKAC1	GCGCGGGATCTCGTAAAG
OL4129	Tb927.9.11100		GCGTGCCCAACCGTTTC
OL4130	Tb927.7.6220		CGGCACACACGTCTTTAATGA
OL4131	Tb927.7.6220		CGCGGCCCCTTCGA
OL4132	Tb927.7.2750		CCAGAAGAGCAATCAACAGGTAGA
OL4133	Tb927.7.2750		CAACCTCCGAAGGATCGATATT
OL4134	Tb927.11.8940	LDK	CTTCGGCGTTCACCCTTTT
OL4135	Tb927.11.8940		AGCAAGGCTATCCGCACAA
OL4136	Tb927.8.870		GGAGCGGATGGAAGAGCAA
OL4137	Tb927.8.870		TGGCGCAACACCTTCATTAC
OL4138	Tb927.5.800	CK1.2	GACGGCACGTTACTGTTCCA
OL4139	Tb927.5.800		CACGTCGGCTCTGCTCAA
OL4140	Tb927.11.5340		GGCCCCCATCCGCATA
OL4141	Tb927.11.5340		CCCGTTTACATCCGCACAA
OL4198	Tb927.11.11110	NEK20	TCGTCCAATGACCAACATCAAT
OL4199	Tb927.11.11110	NEK20	CGCTCAGCAGCCAAGGA
OL4200	Tb927.11.16790	ECK1	CGCTTTTCCCCGGAGACT
OL4201	Tb927.11.16790	ECK1	CCGCAAGCACGCATGA
OL4202	Tb927.8.7220	TLK2	GAGGATCCAACGAATGCAGAA
OL4203	Tb927.8.7220	TLK2	GCCCACCCCCTGGTCTT
OL4204	Tb927.7.3800		CAGTCATCGGGCATCAAGAA
OL4205	Tb927.7.3800		CCGTTGTTTTCCGCATCTG
OL4239	Tb927.8.7110	NEK12.1	CCTCTTTTTTGTTTTGGTTTTTGAG	Targets 5' UTR
OL4240	Tb927.8.7110	NEK12.1	TGCGGTTGTACCACCCACTT
OL4241	Tb927.4.5310	NEK12.2	GGTTTGGTGCCGTTGAGGTA	Targets 5' UTR
OL4242	Tb927.4.5310	NEK12.2	CGGCTTCTTTTCGACTGATTTG

## Sheet: F
Oligo	Gene ID	Gene	Cloning into	Description	Sequence	Restriction sites
OL3914	Tb927.11.14070	RDK1	pNAT BSD 12MYC	RDK1 C-ter endogenous epitope tagging Reverse	GATCTCTAGACAACAAAAATGCATATGAAA	XbaI
OL3915	Tb927.11.14070	RDK1	pNAT BSD 12MYC	RDK1 C-ter endogenous epitope tagging Forward	GATCAAGCTTACGACGTCCGGATGGGGAGG	HinDIII
